# Supplementary material for: An In-Silico, In-Vitro and In-Vivo Combined Approach to Identify NMNATs as Potential Protein Targets of ProEGCG for Treatment of Endometriosis
Source: Front Pharmacol. 2021 Oct 14;12:714790. doi: 10.3389/fphar.2021.714790 (PMC8552031; doi:10.3389/fphar.2021.714790)
Supplement: Supplementary file 1 [file Table2.xlsx]

## Sheet: egcg
Rank	PDB	Target name	Number of feature	Fit Score	Normalised Fit Score	z-score	No. of Hydrophobic interaction	no. of positive charges	no. of negative charge	no. of hydrogen donor	no. of hydrogen acceptor	no. of aromatic rings
1	1mqb_v	Ephrin type-A receptor 2	7	4.541	0.6487	4.05931	0	0	1	3	3	0
2	3cpu_v	Pancreatic alpha-amylase	5	4.227	0.8454	3.68709	0	0	0	2	3	0
3	1sl4_v	CD209 antigen	8	3.852	0.4815	2.8976	0	0	0	5	3	0
4	2bdj_v	Proto-oncogene tyrosine-protein kinase Src	6	4.365	0.7276	2.86924	2	0	0	2	2	0
5	1nav_v	Thyroid hormone receptor alpha	7	4.318	0.6169	2.22959	4	0	0	2	1	0
6	1cm0_v	Histone acetyltransferase PCAF	9	3.825	0.425	2.19893	1	0	0	6	2	0
7	1tx4_v	Rho GTPase-activating protein 1	6	3.804	0.634	2.17853	0	0	0	4	2	0
8	1uej_v	Uridine-cytidine kinase 2	6	3.693	0.6155	2.16443	1	0	0	3	2	0
9	1wma_v	Carbonyl reductase [NADPH] 1	5	3.691	0.7383	2.1541	2	0	0	2	1	0
10	2gpq_v	Eukaryotic translation initiation factor 4E	8	3.688	0.461	2.11589	3	1	0	2	2	0
11	1r7t_v	Histo-blood group ABO system transferase	6	3.728	0.6214	2.08082	3	0	0	1	2	0
12	1d8m_v	Stromelysin-1	6	3.747	0.6245	1.99217	2	0	0	2	2	0
13	1w6j_v	Lanosterol synthase	5	3.697	0.7395	1.9175	2	0	0	2	1	0
14	1k59_v	Angiogenin	4	3.497	0.8741	1.91232	0	0	0	4	0	0
15	1np0_v	Beta-hexosaminidase subunit beta	6	3.595	0.5991	1.90671	1	1	0	1	3	0
16	1xan_v	Glutathione reductase, mitochondrial	4	3.637	0.9094	1.90251	2	0	0	1	1	0
17	1l9n_v	Protein-glutamine gamma-glutamyltransferase E	8	4.529	0.5662	1.90076	3	0	0	4	1	0
18	1xwk_v	Glutathione S-transferase Mu 1	9	3.835	0.4261	1.8826	2	1	1	2	3	0
19	1mfv_v	Salivary alpha-amylase	6	3.548	0.5913	1.88148	0	0	0	2	4	0
20	1hlc_v	Galectin-2	6	3.643	0.6072	1.86994	0	0	0	3	3	0
21	2p2h_v	Vascular endothelial growth factor receptor 2	4	3.588	0.897	1.86771	2	0	0	1	1	0
22	1gzu_v	Nicotinamide mononucleotide adenylyltransferase 1	7	3.803	0.5433	1.86333	1	0	1	4	1	0
23	1fa9_v	Glycogen phosphorylase, liver form	4	3.507	0.8768	1.83157	0	0	0	2	2	0
24	1qpj_v	Proto-oncogene tyrosine-protein kinase LCK	6	3.816	0.636	1.77706	3	0	0	1	2	0
25	1m76_v	Hydroxyacyl-coenzyme A dehydrogenase, mitochondrial	8	3.7	0.4625	1.75861	0	0	1	4	3	0
26	1ne7_v	Glucosamine-6-phosphate isomerase	7	3.647	0.521	1.73642	0	0	0	4	3	0
27	1lt8_v	Betaine--homocysteine S-methyltransferase 1	8	3.866	0.4833	1.69963	2	1	0	5	0	0
28	6fit_v	Bis(5-adenosyl)-triphosphatase	6	3.436	0.5726	1.68631	0	0	0	4	2	0
29	1p9a_v	Platelet glycoprotein Ib alpha chain	8	3.476	0.4345	1.68345	0	0	0	5	3	0
30	2j7x_v	Estrogen receptor beta	4	3.547	0.8867	1.67459	2	0	0	1	1	0
31	1og5_v	Cytochrome P450 2C9	6	3.713	0.6188	1.66495	3	0	0	3	0	0
32	1uv5_v	Glycogen synthase kinase-3 beta	6	3.744	0.624	1.65384	3	0	0	1	2	0
33	1gkd_v	Matrix metalloproteinase-9	7	3.756	0.5365	1.64422	1	0	0	4	2	0
34	1mq0_v	Cytidine deaminase	5	3.398	0.6796	1.60106	1	0	0	3	1	0
35	1pkg_v	Mast/stem cell growth factor receptor	7	3.636	0.5195	1.5908	0	0	2	2	3	0
36	2zkc_v	Estrogen-related receptor gamma	4	3.522	0.8805	1.57638	2	0	0	1	1	0
37	1ua2_v	Cell division protein kinase 7	8	3.715	0.4643	1.57586	1	0	3	3	1	0
38	1imb_v	Inositol monophosphatase	5	4.367	0.8733	1.56105	0	0	0	3	2	0
39	1dia_v	C-1-tetrahydrofolate synthase, cytoplasmic	6	3.454	0.5757	1.5573	2	0	0	2	2	0
40	1pl6_v	Sorbitol dehydrogenase	5	3.71	0.742	1.54884	2	0	0	3	0	0
41	1isg_v	ADP-ribosyl cyclase 2	6	3.569	0.5948	1.53972	0	0	0	5	1	0
42	1iz2_v	Alpha-1-antitrypsin	6	3.612	0.6019	1.50497	3	0	0	1	2	0
43	1u8e_v	Dipeptidyl peptidase 4	5	3.387	0.6775	1.49773	1	0	0	1	3	0
44	2nsi_v	Nitric oxide synthase, inducible	6	3.446	0.5743	1.48177	1	0	0	1	4	0
45	1kmq_v	Transforming protein RhoA	5	3.392	0.6784	1.45036	0	0	0	3	2	0
46	1rm8_v	Matrix metalloproteinase-16	8	3.743	0.4679	1.43963	1	0	0	2	4	1
47	3d7t_v	Tyrosine-protein kinase CSK	6	3.586	0.5977	1.32628	3	1	0	1	1	0
48	1lg1_v	Chitotriosidase-1	8	3.523	0.4404	1.31684	0	0	0	3	5	0
49	1hkc_v	Hexokinase-1	5	3.41	0.682	1.31592	0	0	0	3	2	0
50	1q11_v	Tyrosyl-tRNA synthetase, cytoplasmic	5	3.395	0.6791	1.31434	2	1	0	1	1	0
51	1u59_v	Tyrosine-protein kinase ZAP-70	7	3.738	0.534	1.29774	4	0	0	1	2	0
52	1qh5_v	Hydroxyacylglutathione hydrolase, mitochondrial	7	3.454	0.4935	1.273	0	0	2	4	1	0
53	1uym_v	Heat shock protein HSP 90-beta	8	3.552	0.444	1.25051	5	0	0	1	1	1
54	1rem_v	Lysozyme C	6	3.308	0.5513	1.24449	0	0	0	3	3	0
55	1r0p_v	Hepatocyte growth factor receptor	6	3.689	0.6148	1.21825	4	0	0	2	0	0
56	1snu_v	Tyrosine-protein kinase ITK/TSK	5	3.442	0.6884	1.20035	3	0	0	1	1	0
57	1ljr_v	Glutathione S-transferase theta-2	7	3.544	0.5063	1.15509	1	1	1	3	1	0
58	1nq1_v	Thyroid hormone receptor beta	7	3.642	0.5203	1.13527	4	0	1	1	1	0
59	1xo2_v	Cell division protein kinase 6	5	3.331	0.6662	1.1341	2	0	0	3	0	0
60	1cg6_v	S-methyl-5-thioadenosine phosphorylase	5	3.87	0.7739	1.09958	2	0	0	1	2	0
61	1nxk_v	MAP kinase-activated protein kinase 2	7	3.643	0.5204	1.08766	4	0	0	2	1	0
62	1n6i_v	Ras-related protein Rab-5A	6	3.297	0.5496	1.08676	0	0	0	2	4	0
63	1zvx_v	Neutrophil collagenase	5	3.376	0.6751	1.06134	3	0	0	1	1	0
64	1kpf_v	Histidine triad nucleotide-binding protein 1	9	3.969	0.441	1.05648	0	0	0	7	2	0
65	1hfc_v	Interstitial collagenase	8	3.593	0.4492	1.0529	1	0	0	3	4	0
66	1men_v	Trifunctional purine biosynthetic protein adenosine-3	8	3.693	0.4616	1.04671	0	0	1	3	4	0
67	1a4r_v	Cell division control protein 42 homolog	8	3.68	0.46	1.04431	0	0	1	5	2	0
68	1nmx_v	Thymidylate kinase	7	3.483	0.4976	1.0372	1	0	1	4	1	0
69	1x6v_v	Bifunctional 3-phosphoadenosine 5-phosphosulfate synthetase 1	7	3.631	0.5187	1.03215	0	0	1	5	1	0
70	1z57_v	Dual specificity protein kinase CLK1	7	3.412	0.4874	1.03044	0	1	0	5	1	0
71	2cm8_v	Tyrosine-protein phosphatase non-receptor type 1	5	3.193	0.6386	1.03007	1	0	0	3	1	0
72	1kjl_v	Galectin-3	7	3.469	0.4955	1.00815	0	0	0	3	4	0
73	1bj4_v	Serine hydroxymethyltransferase, cytosolic	6	3.369	0.5614	0.979985	2	0	0	4	0	0
74	1p4f_v	Death-associated protein kinase 1	4	3.17	0.7926	0.974446	1	0	0	2	1	0
75	1lhw_v	Sex hormone-binding globulin	4	3.227	0.8066	0.961238	2	0	0	2	0	0
76	1qzu_v	Phosphopantothenoylcysteine decarboxylase	7	3.274	0.4677	0.932492	1	0	1	3	2	0
77	1m51_v	Phosphoenolpyruvate carboxykinase, cytosolic [GTP]	6	3.913	0.6521	0.916327	3	0	0	3	0	0
78	1p2u_v	GTPase HRas	7	3.235	0.4622	0.903953	0	0	1	3	3	0
79	1pq3_v	Arginase-2, mitochondrial	7	3.289	0.4698	0.898548	0	1	0	3	3	0
80	1h6g_v	Catenin alpha-1	5	3.281	0.6562	0.891284	3	0	0	2	0	0
81	2f4j_v	Proto-oncogene tyrosine-protein kinase ABL1	8	3.493	0.4367	0.873401	4	0	0	1	3	0
82	2pe2_v	3-phosphoinositide-dependent protein kinase 1	5	3.551	0.7102	0.849965	1	0	0	3	1	0
83	1egc_v	Medium-chain specific acyl-CoA dehydrogenase, mitochondrial	7	3.196	0.4566	0.845391	3	0	0	2	2	0
84	1w22_v	Histone deacetylase 8	6	3.507	0.5844	0.836242	3	0	0	1	2	0
85	1wlj_v	Interferon-stimulated gene 20 kDa protein	5	3.363	0.6726	0.830904	0	0	0	4	1	0
86	1v4s_v	Glucokinase	8	3.739	0.4674	0.828383	3	0	0	3	2	0
87	1xjd_v	Protein kinase C theta type	7	3.567	0.5096	0.807437	4	1	0	1	1	0
88	1imx_v	Insulin-like growth factor IA	7	3.515	0.5022	0.798376	4	0	0	1	2	0
89	1u4d_v	Activated CDC42 kinase 1	5	3.21	0.6421	0.774476	0	0	0	2	3	0
90	1hti_v	Triosephosphate isomerase	6	3.441	0.5735	0.770169	1	0	2	3	0	0
91	1gsf_v	Glutathione S-transferase A1	8	3.599	0.4499	0.764088	5	0	0	3	0	0
92	1ov4_v	Bile salt sulfotransferase	5	3.595	0.7189	0.762659	4	0	0	1	0	0
93	1xdc_v	Superoxide dismutase [Mn], mitochondrial	5	3.176	0.6351	0.725097	2	0	0	1	2	0
94	2oo8_v	Angiopoietin-1 receptor	8	3.607	0.4508	0.678976	5	1	0	1	1	0
95	3f7g_v	Baculoviral IAP repeat-containing protein 7	6	3.055	0.5091	0.671863	1	1	0	2	2	0
96	1mp8_v	Focal adhesion kinase 1	7	3.524	0.5034	0.666421	0	0	1	3	3	0
97	2ovm_v	Progesterone receptor	3	2.987	0.9955	0.661199	2	0	0	1	0	0
98	1r1i_v	Neprilysin	8	3.496	0.437	0.659416	3	1	1	2	1	0
99	1tft_v	Baculoviral IAP repeat-containing protein 4	7	3.15	0.45	0.655907	3	1	0	1	2	0
100	1zxc_v	ADAM 17	4	3.182	0.7954	0.61426	3	0	0	1	0	0
101	2hck_v	Tyrosine-protein kinase HCK	3	2.97	0.9901	0.613853	1	0	0	0	2	0
102	1mrq_v	Aldo-keto reductase family 1 member C1	5	3.213	0.6426	0.605255	4	0	0	1	0	0
103	1uou_v	Thymidine phosphorylase	4	2.937	0.7342	0.592356	1	0	0	0	3	0
104	1bzm_v	Carbonic anhydrase 1	3	2.923	0.9744	0.588813	0	0	0	1	2	0
105	2c30_v	Serine/threonine-protein kinase PAK 6	6	3.365	0.5609	0.58856	0	0	1	4	1	0
106	1q8m_v	Triggering receptor expressed on myeloid cells 1	3	2.935	0.9784	0.579101	1	0	0	2	0	0
107	1o7a_v	Beta-hexosaminidase beta chain	8	3.666	0.4583	0.576763	1	0	0	4	3	0
108	1jdn_v	Atrial natriuretic peptide clearance receptor	3	2.862	0.954	0.57573	0	0	0	0	3	0
109	2osf_v	Carbonic anhydrase 2	3	2.948	0.9826	0.5452	1	0	0	0	2	0
110	1i72_v	S-adenosylmethionine decarboxylase proenzyme	4	2.893	0.7232	0.541916	0	0	0	3	1	0
111	1ore_v	Adenine phosphoribosyltransferase	7	3.33	0.4758	0.535303	0	0	0	4	3	0
112	1g1r_v	P-selectin	6	2.942	0.4903	0.531459	0	0	0	3	3	0
113	1jd0_v	Carbonic anhydrase 12	3	2.908	0.9692	0.523472	0	0	0	2	1	0
114	1liw_v	Pyruvate kinase isozymes R/L	8	3.545	0.4432	0.520317	0	0	2	5	1	0
115	1p5z_v	Deoxycytidine kinase	5	2.983	0.5966	0.494518	1	0	0	1	3	0
116	2cgw_v	Serine/threonine-protein kinase Chk1	3	2.88	0.9601	0.491852	1	0	0	1	1	0
117	2b3k_v	Methionine aminopeptidase 1	3	2.881	0.9605	0.49088	0	0	0	2	1	0
118	1g3m_v	Estrogen sulfotransferase	7	3.508	0.5012	0.484685	6	0	0	1	0	0
119	2o64_v	Proto-oncogene serine/threonine-protein kinase Pim-1	3	2.792	0.9308	0.47388	1	0	0	1	1	0
120	1t7v_v	Zinc-alpha-2-glycoprotein	4	2.883	0.7209	0.471136	0	0	0	3	1	0
121	1a7a_v	Adenosylhomocysteinase	5	3.17	0.6339	0.460745	0	0	0	3	2	0
122	1hms_v	Fatty acid-binding protein, heart	8	3.752	0.4689	0.449045	6	0	1	1	0	0
123	1v3q_v	Purine nucleoside phosphorylase	3	2.911	0.9703	0.441924	1	0	0	2	0	0
124	1u4l_v	C-C motif chemokine 5	6	3.071	0.5118	0.43851	0	0	0	5	1	0
125	1oix_v	Ras-related protein Rab-11A	6	3.095	0.5158	0.428036	0	0	0	2	4	0
126	1mc5_v	Alcohol dehydrogenase class-3	7	3.851	0.5502	0.427364	2	1	1	2	1	0
127	1mx9_v	Liver carboxylesterase 1	5	2.974	0.5948	0.422135	2	0	0	2	1	0
128	1dkf_v	Retinoic acid receptor alpha	8	3.475	0.4344	0.421832	5	0	0	3	0	0
129	1md3_v	Glutathione S-transferase P	3	2.951	0.9837	0.421341	1	0	0	2	0	0
130	1hrk_v	Ferrochelatase, mitochondrial	8	3.447	0.4309	0.417182	5	0	0	1	2	0
131	1onq_v	T-cell surface glycoprotein CD1a	6	2.915	0.4858	0.415133	3	0	1	2	0	0
132	1soj_v	cGMP-inhibited 3,5-cyclic phosphodiesterase B	4	2.865	0.7164	0.403345	1	0	0	2	0	1
133	1muo_v	Serine/threonine-protein kinase 6	3	2.866	0.9552	0.398832	0	0	0	2	1	0
134	1fkg_v	Peptidyl-prolyl cis-trans isomerase FKBP1A	7	3.299	0.4713	0.394994	4	0	0	3	0	0
135	1xbc_v	Tyrosine-protein kinase SYK	5	3.103	0.6207	0.386427	3	0	0	1	1	0
136	1jcn_v	Inosine-5-monophosphate dehydrogenase 1	7	3.329	0.4756	0.384486	0	0	1	5	1	0
137	1uy9_v	Heat shock protein HSP 90-alpha	4	2.896	0.7239	0.38099	1	0	0	1	1	1
138	1i44_v	Insulin receptor	8	3.809	0.4761	0.379812	0	0	2	4	2	0
139	1fh0_v	Cathepsin L2	3	2.835	0.9451	0.379787	1	0	0	1	1	0
140	2o9i_v	Nuclear receptor subfamily 1 group I member 2	7	3.418	0.4884	0.367977	5	0	0	2	0	0
141	3e8r_v	Disintegrin and metalloproteinase domain-containing protein 17	5	2.823	0.5647	0.367912	2	0	0	1	1	1
142	1z68_v	Seprase	3	2.835	0.945	0.360648	0	0	0	2	1	0
143	2c8y_v	Prothrombin	4	2.896	0.7241	0.357779	2	0	0	0	2	0
144	3eqm_v	Cytochrome P450 19A1	3	2.886	0.9621	0.356332	2	0	0	1	0	0
145	2itx_v	Epidermal growth factor receptor	3	2.831	0.9436	0.356262	0	0	0	2	1	0
146	1h1b_v	Leukocyte elastase	6	3.157	0.5261	0.346504	3	0	0	3	0	0
147	1rtk_v	Complement factor B	4	2.937	0.7342	0.346448	1	0	0	1	2	0
148	2prg_v	Peroxisome proliferator-activated receptor gamma	4	2.828	0.707	0.345102	2	0	0	2	0	0
149	2c47_v	Casein kinase I isoform gamma-2	4	2.893	0.7233	0.341225	1	0	0	1	2	0
150	1rkp_v	cGMP-specific 3,5-cyclic phosphodiesterase	4	2.865	0.7162	0.335533	1	0	0	2	0	1
151	1x97_v	Aldose reductase	3	2.798	0.9327	0.334103	2	0	0	1	0	0
152	1p0i_v	Cholinesterase	3	2.922	0.9741	0.329828	1	0	0	2	0	0
153	2oji_v	Mitogen-activated protein kinase 1	3	2.84	0.9468	0.328966	2	0	0	1	0	0
154	1e1x_v	Cell division protein kinase 2	3	2.831	0.9436	0.327196	1	0	0	1	1	0
155	2pio_v	Androgen receptor	3	2.845	0.9484	0.314439	2	0	0	0	1	0
156	1p5j_v	L-serine dehydratase	7	3.362	0.4802	0.311229	2	0	1	4	0	0
157	1fe0_v	Copper transport protein ATOX1	5	2.866	0.5732	0.31118	0	0	0	2	3	0
158	1m4u_v	Bone morphogenetic protein 7	4	2.892	0.7231	0.310655	0	0	0	3	1	0
159	1fdu_v	Estradiol 17-beta-dehydrogenase 1	4	2.987	0.7469	0.306503	3	0	0	0	1	0
160	1u71_v	Dihydrofolate reductase	4	2.895	0.7238	0.304835	2	0	0	0	2	0
161	1v84_v	Galactosylgalactosylxylosylprotein 3-beta-glucuronosyltransferase 1	6	2.991	0.4986	0.299786	0	0	0	3	3	0
162	1h1p_v	Cyclin-A2	3	2.81	0.9367	0.293852	1	0	0	1	1	0
163	1hx1_v	BAG family molecular chaperone regulator 1	4	2.841	0.7102	0.292709	0	1	0	1	2	0
164	2gv7_v	Suppressor of tumorigenicity protein 14	6	2.858	0.4764	0.289896	1	2	0	2	1	0
165	1gpz_v	Complement C1r subcomponent	4	2.777	0.6942	0.289536	1	0	0	1	2	0
166	1jwh_v	Casein kinase II subunit alpha	5	2.938	0.5876	0.288964	0	0	2	1	2	0
167	1m9z_v	TGF-beta receptor type-2	3	2.842	0.9475	0.283993	0	0	0	1	2	0
168	1fv9_v	Urokinase-type plasminogen activator	3	2.655	0.8851	0.283688	0	0	0	0	3	0
169	2b7a_v	Tyrosine-protein kinase JAK2	7	3.33	0.4757	0.282232	3	0	0	2	2	0
170	1q6k_v	Cathepsin K	4	2.85	0.7125	0.282033	1	0	0	2	1	0
171	3pah_v	Phenylalanine-4-hydroxylase	4	2.885	0.7213	0.270279	1	1	0	1	1	0
172	2iej_v	Protein farnesyltransferase/geranylgeranyltransferase type-1 subunit alpha	4	2.82	0.705	0.267367	2	0	0	2	0	0
173	1ovz_v	Immunoglobulin alpha Fc receptor	3	2.738	0.9126	0.263244	0	0	0	1	2	0
174	1vec_v	Probable ATP-dependent RNA helicase DDX6	3	2.822	0.9406	0.2596	0	0	0	3	0	0
175	1lzj_v	B transferase	6	2.932	0.4886	0.253246	2	0	0	2	2	0
176	1nup_v	Nicotinamide mononucleotide adenylyltransferase 3	4	2.642	0.6604	0.25318	0	0	0	2	1	1
177	1nhz_v	Glucocorticoid receptor	8	3.572	0.4464	0.25165	7	0	0	1	0	0
178	1s5o_v	Carnitine O-acetyltransferase	4	2.799	0.6998	0.242041	0	1	0	2	1	0
179	1qkq_v	Eosinophil lysophospholipase	3	2.729	0.9095	0.228243	0	0	0	1	2	0
180	1fo2_v	Endoplasmic reticulum mannosyl-oligosaccharide 1,2-alpha-mannosidase	5	2.876	0.5752	0.226678	0	1	0	2	2	0
181	1ds6_v	Ras-related C3 botulinum toxin substrate 2	5	2.917	0.5834	0.225308	0	0	0	3	2	0
182	1xur_v	Collagenase 3	4	2.818	0.7045	0.224579	2	0	0	2	0	0
183	1jbq_v	Cystathionine beta-synthase	7	3.378	0.4825	0.221503	2	0	1	4	0	0
184	1mkd_v	cAMP-specific 3,5-cyclic phosphodiesterase 4D	4	2.912	0.7279	0.211785	2	0	0	2	0	0
185	1le6_v	Group 10 secretory phospholipase A2	4	2.876	0.7189	0.177027	2	0	0	1	1	0
186	1unl_v	Cyclin-dependent kinase 5 activator 1	6	2.859	0.4765	0.17607	3	0	0	1	2	0
187	1jqh_v	Insulin-like growth factor 1 receptor	5	2.944	0.5888	0.163552	0	0	1	3	1	0
188	3cqu_v	RAC-alpha serine/threonine-protein kinase	4	2.794	0.6985	0.145858	2	0	0	1	1	0
189	1yq7_v	Farnesyl pyrophosphate synthetase	8	3.515	0.4394	0.137842	1	0	2	4	1	0
190	2vcx_v	Glutathione-requiring prostaglandin D synthase	5	2.881	0.5762	0.135618	3	0	0	1	0	1
191	1ogs_v	Glucosylceramidase	3	2.78	0.9265	0.133142	0	0	0	3	0	0
192	3dej_v	Caspase-3	3	2.774	0.9248	0.131858	2	0	0	1	0	0
193	1mlw_v	Tryptophan 5-hydroxylase 1	7	3.219	0.4599	0.125317	1	0	0	4	2	0
194	2g1y_v	Renin	4	2.746	0.6864	0.116976	2	0	0	1	1	0
195	1m9r_v	Nitric oxide synthase, endothelial	4	2.882	0.7205	0.0977565	2	1	0	1	0	0
196	2ok1_v	Mitogen-activated protein kinase 10	5	2.867	0.5734	0.0905834	3	0	0	1	1	0
197	1fgi_v	Basic fibroblast growth factor receptor 1	5	2.806	0.5612	0.0888822	2	0	0	2	1	0
198	3bej_v	Bile acid receptor	7	3.098	0.4425	0.0799567	4	0	1	1	1	0
199	1e2s_v	Arylsulfatase A	6	2.949	0.4916	0.0790545	1	0	1	2	2	0
200	1ozn_v	Reticulon-4 receptor	3	2.597	0.8657	0.0686659	0	0	0	2	1	0
201	1iri_v	Glucose-6-phosphate isomerase	7	3.344	0.4778	0.0575578	0	0	0	6	1	0
202	1xtq_v	GTP-binding protein Rheb	5	2.783	0.5567	0.0480929	0	0	0	3	2	0
203	1pq9_v	Oxysterols receptor LXR-beta	3	2.754	0.9178	0.0427154	1	0	0	2	0	0
204	2bk3_v	Amine oxidase [flavin-containing] B	7	3.505	0.5007	0.0394978	6	0	0	1	0	0
205	2ohp_v	Beta-secretase 1	3	2.719	0.9065	0.0364695	2	0	0	0	1	0
206	1ihi_v	Aldo-keto reductase family 1 member C2	7	3.534	0.5048	0.0314076	3	0	1	2	1	0
207	1of7_v	Aldehyde dehydrogenase, mitochondrial	5	2.836	0.5671	0.0283467	2	0	0	1	2	0
208	2i6a_v	Adenosine kinase	5	2.682	0.5364	0.0138188	2	0	0	1	1	1
209	1csb_v	Cathepsin B	4	2.809	0.7022	0.00657161	1	0	0	3	0	0
210	1qku_v	Estrogen receptor	3	2.72	0.9068	0.000200563	2	0	0	0	1	0
211	1w8l_v	Peptidyl-prolyl cis-trans isomerase A	3	2.82	0.9399	-0.00674884	2	0	0	1	0	0
212	1l6m_v	Neutrophil gelatinase-associated lipocalin	4	2.954	0.7386	-0.00753458	1	0	1	1	1	0
213	1svh_v	cAMP-dependent protein kinase, alpha-catalytic subunit	7	2.975	0.425	-0.0166664	4	1	0	1	1	0
214	1q22_v	Sulfotransferase family cytosolic 2B member 1	7	3.264	0.4663	-0.0237161	6	0	0	1	0	0
215	2irw_v	Corticosteroid 11-beta-dehydrogenase isozyme 1	4	2.659	0.6646	-0.0340876	2	0	0	1	1	0
216	2f57_v	Serine/threonine-protein kinase PAK 7	5	2.816	0.5633	-0.0414748	3	0	0	1	1	0
217	2rnf_v	Ribonuclease 4	5	2.886	0.5772	-0.0625565	0	0	1	3	1	0
218	1ya3_v	Mineralocorticoid receptor	4	2.788	0.6969	-0.0766329	3	0	0	1	0	0
219	5gal_v	Galectin-7	4	2.763	0.6907	-0.0779346	0	0	0	4	0	0
220	2wmu_v	NONE	3	2.601	0.867	-0.0785302	1	0	0	1	1	0
221	3fzh_v	Heat shock cognate 71 kDa protein	3	2.551	0.8504	-0.0860037	0	0	0	2	1	0
222	1i3m_v	UDP-glucose 4-epimerase	5	2.703	0.5405	-0.0868639	0	0	1	2	1	1
223	4ald_v	Fructose-bisphosphate aldolase A	6	2.98	0.4967	-0.088135	0	0	1	4	1	0
224	2acl_v	Retinoic acid receptor RXR-alpha	4	2.783	0.6956	-0.0931718	3	0	0	1	0	0
225	2vwu_v	Ephrin type-B receptor 4	3	2.634	0.8779	-0.0946309	2	0	0	1	0	0
226	1wuu_v	Galactokinase	5	2.766	0.5532	-0.0967504	0	0	0	2	3	0
227	2q6c_v	3-hydroxy-3-methylglutaryl-coenzyme A reductase	5	2.875	0.5749	-0.127906	2	0	1	2	0	0
228	1utt_v	Macrophage metalloelastase	5	2.91	0.5821	-0.138789	2	0	0	3	0	0
229	1m4b_v	Interleukin-2	6	2.853	0.4754	-0.143498	1	1	0	2	2	0
230	2a4z_v	Phosphatidylinositol-4,5-bisphosphate 3-kinase catalytic subunit gamma isoform	3	2.62	0.8734	-0.143714	2	0	0	1	0	0
231	1xn0_v	cAMP-specific 3,5-cyclic phosphodiesterase 4B	3	2.61	0.87	-0.144445	0	0	0	2	1	0
232	1ni4_v	Pyruvate dehydrogenase E1 component subunit beta, mitochondrial	5	2.897	0.5793	-0.145863	0	0	1	2	1	1
233	1g8i_v	Neuronal calcium sensor 1	5	2.666	0.5333	-0.148355	0	0	0	5	0	0
234	1h1h_v	Eosinophil cationic protein	6	2.987	0.4978	-0.1721	0	0	2	4	0	0
235	2rku_v	Serine/threonine-protein kinase PLK1	4	2.662	0.6655	-0.197465	2	0	0	1	1	0
236	1stc_v	cAMP-dependent protein kinase catalytic subunit alpha	5	2.919	0.5839	-0.199903	3	1	0	1	0	0
237	2flr_v	Coagulation factor VII	5	2.794	0.5588	-0.205821	3	0	0	0	2	0
238	1xf0_v	Aldo-keto reductase family 1 member C3	3	2.557	0.8525	-0.206896	2	0	0	1	0	0
239	2f1g_v	Cathepsin S	3	2.508	0.836	-0.253985	1	0	0	1	1	0
240	1o5f_v	Serine protease hepsin	5	2.695	0.5391	-0.25788	2	1	0	1	1	0
241	3d2e_v	Heat shock protein homolog SSE1	6	2.883	0.4804	-0.263425	0	0	0	4	2	0
242	1yvj_v	Tyrosine-protein kinase JAK3	6	3.025	0.5041	-0.266406	4	0	0	1	1	0
243	2qd9_v	Mitogen-activated protein kinase 14	4	2.683	0.6708	-0.274753	3	0	0	1	0	0
244	1y0x_v	Thyroid hormone receptor beta-2	6	2.79	0.465	-0.288653	4	0	1	0	1	0
245	1b3o_v	Inosine-5-monophosphate dehydrogenase 2	5	2.897	0.5794	-0.315063	0	0	1	3	1	0
246	1qdd_v	Lithostathine-1-alpha	5	2.694	0.5388	-0.331391	0	0	0	4	1	0
247	1ca7_v	Macrophage migration inhibitory factor	4	2.672	0.668	-0.352933	1	0	1	2	0	0
248	1nfx_v	Coagulation factor X	4	2.63	0.6575	-0.358674	2	0	0	1	0	1
249	1wok_v	Poly [ADP-ribose] polymerase 1	5	2.85	0.57	-0.360673	3	0	0	1	1	0
250	1dcy_v	Phospholipase A2, membrane associated	5	2.956	0.5913	-0.367329	3	0	1	1	0	0
251	1vj5_v	Epoxide hydrolase 2	5	2.828	0.5655	-0.402705	3	0	0	1	1	0
252	1q33_v	ADP-ribose pyrophosphatase, mitochondrial	3	2.584	0.8614	-0.413422	0	0	0	0	3	0
253	1nrg_v	Pyridoxine-5-phosphate oxidase	4	2.739	0.6848	-0.428585	0	0	1	3	0	0
254	3blr_v	Cyclin-T1	5	2.537	0.5074	-0.457137	2	1	0	2	0	0
255	2qcf_v	Uridine 5-monophosphate synthase	6	2.713	0.4521	-0.467263	0	0	1	3	2	0
256	1w7n_v	Kynurenine--oxoglutarate transaminase 1	6	2.893	0.4822	-0.472694	1	1	1	2	1	0
257	1nd5_v	Prostatic acid phosphatase	6	2.961	0.4935	-0.505281	2	1	1	2	0	0
258	1smd_v	Alpha-amylase 1	3	2.353	0.7844	-0.519162	0	0	0	2	1	0
259	3bbt_v	Receptor tyrosine-protein kinase erbB-4	6	2.851	0.4751	-0.54847	5	0	0	1	0	0
260	1uhl_v	Oxysterols receptor LXR-alpha	6	2.897	0.4828	-0.564085	5	0	0	1	0	0
261	2h96_v	Mitogen-activated protein kinase 8	4	2.662	0.6655	-0.590134	3	0	0	1	0	0
262	1mkp_v	Dual specificity protein phosphatase 6	4	2.562	0.6405	-0.604779	3	0	0	0	1	0
263	1lf7_v	Complement component C8 gamma chain	5	2.806	0.5613	-0.607012	0	0	2	3	0	0
264	1lyw_v	Cathepsin D	3	2.383	0.7944	-0.622205	1	0	0	2	0	0
265	1kta_v	Branched-chain-amino-acid aminotransferase, mitochondrial	4	2.784	0.6961	-0.623322	1	0	1	2	0	0
266	1kbo_v	NAD(P)H dehydrogenase [quinone] 1	4	2.563	0.6408	-0.629851	3	0	0	0	1	0
267	3cho_v	Leukotriene A-4 hydrolase	4	2.245	0.5613	-0.639137	2	1	0	1	0	0
268	1elv_v	Complement C1s subcomponent	6	2.738	0.4564	-0.645823	0	1	1	3	1	0
269	1he2_v	Flavin reductase	6	2.838	0.473	-0.704308	4	0	1	1	0	0
270	2q2y_v	Kinesin-like protein KIF11	4	2.658	0.6644	-0.709837	3	0	0	1	0	0
271	1tow_v	Fatty acid-binding protein, adipocyte	4	2.776	0.6941	-0.736212	2	0	1	1	0	0
272	1wda_v	Protein-arginine deiminase type-4	6	2.688	0.448	-0.797519	2	1	0	2	1	0
273	1mmq_v	Matrilysin	5	2.518	0.5036	-0.813645	1	0	0	2	2	0
274	1kv3_v	Protein-glutamine gamma-glutamyltransferase 2	5	2.247	0.4495	-0.821802	0	0	1	2	1	1
275	1i7g_v	Peroxisome proliferator-activated receptor alpha	6	2.783	0.4638	-0.825506	4	0	0	2	0	0
276	1vjy_v	TGF-beta receptor type-1	4	2.682	0.6704	-0.853892	3	0	0	1	0	0
277	2bu5_v	[Pyruvate dehydrogenase [lipoamide]] kinase isozyme 2, mitochondrial	6	2.801	0.4669	-0.939998	5	0	0	1	0	0
278	1sg0_v	Ribosyldihydronicotinamide dehydrogenase [quinone]	5	2.421	0.4842	-0.969613	2	0	0	2	0	1
279	1c9y_v	Ornithine carbamoyltransferase, mitochondrial	5	2.617	0.5234	-0.980902	0	0	2	2	1	0
280	1yb1_v	Estradiol 17-beta-dehydrogenase 11	3	2.343	0.781	-0.98187	2	0	0	0	1	0
281	1yw7_v	Methionine aminopeptidase 2	5	2.665	0.533	-1.00394	3	0	1	1	0	0
282	1zxq_v	Intercellular adhesion molecule 2	3	2.034	0.6779	-1.01064	0	0	0	0	3	0
283	1juj_v	Thymidylate synthase	4	2.645	0.6612	-1.02859	2	0	1	1	0	0
284	1gz4_v	NAD-dependent malic enzyme, mitochondrial	5	2.693	0.5386	-1.08898	0	0	2	3	0	0
285	1rv1_v	E3 ubiquitin-protein ligase Mdm2	5	2.57	0.514	-1.22437	4	0	0	0	1	0
286	1sz7_v	Trafficking protein particle complex subunit 3	6	2.579	0.4298	-1.25143	5	0	0	1	0	0
287	1shl_v	Caspase-7	4	2.241	0.5602	-1.25276	2	0	0	1	1	0
288	1t2f_v	L-lactate dehydrogenase B chain	5	2.578	0.5156	-1.32279	0	0	1	3	1	0
289	1d3g_v	Dihydroorotate dehydrogenase, mitochondrial	4	2.331	0.5828	-1.37177	3	0	0	0	1	0
290	1p49_v	Steryl-sulfatase		2.302	0.7675	-1.40615	3	0	0	0	0	0
291	1oec_v	Fibroblast growth factor receptor 2	5	2.539	0.5078	-1.47261	3	1	0	1	0	0
292	1l6l_v	Apolipoprotein A-II	3	2.181	0.727	-1.57001	3	0	0	0	0	0
293	1e7e_v	Serum albumin	3	2.158	0.7194	-1.63719	3	0	0	0	0	0
294	1dvz_v	Transthyretin	3	2.254	0.7512	-1.66502	2	0	0	1	0	0
295	1u3v_v	Alcohol dehydrogenase 1B	4	2.243	0.5608	-1.72942	2	1	0	0	1	0
296	2shp_v	Tyrosine-protein phosphatase non-receptor type 11	5	2.465	0.493	-1.76693	4	1	0	0	0	0
297	1j78_v	Vitamin D-binding protein	4	2.47	0.6176	-1.98309	4	0	0	0	0	0
298	1gyk_v	Serum amyloid P-component	4	2.378	0.5945	-2.10339	0	0	1	3	0	0
299	2fb8_v	B-Raf proto-oncogene serine/threonine-protein kinase	4	2.094	0.5234	-2.13366	3	0	0	1	0	0
300	1o6u_v	SEC14-like protein 2	5	2.149	0.4298	-2.22832	5	0	0	0	0	0
Rank	PDB	Target name	Number of feature	Fit Score	Normalised Fit Score	z-score	No. of Hydrophobic interaction	no. of positive charges	no. of negative charge	no. of hydrogen donor	no. of hydrogen acceptor	no. of aromatic rings
1	1LHV	Sex hormone-binding globulin	5	3.925	0.7851	3.26001	3	0	0	0	2	0
2	1LT8	Betaine--homocysteine S-methyltransferase 1	8	4.106	0.5132	3.14374	2	1	0	0	5	0
3	1CM0	Histone acetyltransferase PCAF	9	3.734	0.4149	3.00812	1	0	0	2	6	0
4	1KBQ	NAD(P)H dehydrogenase [quinone] 1	5	3.763	0.7526	2.98244	3	1	0	0	1	0
5	1NN0	Thymidylate kinase	8	4.108	0.5135	2.79625	1	0	1	1	5	0
6	1SL4	CD209 antigen	8	3.469	0.4336	2.66817	0	0	0	3	5	0
7	1UHL	Oxysterols receptor LXR-alpha	6	3.75	0.625	2.53042	5	0	0	0	1	0
8	1JSV	Cell division protein kinase 2	4	3.607	0.9017	2.52229	1	0	0	0	3	0
9	1PL6	Sorbitol dehydrogenase	5	3.699	0.7397	2.3765	2	0	0	0	3	0
10	1T31	Chymase	8	3.643	0.4553	2.11905	3	0	1	0	4	0
11	1BJ4	Serine hydroxymethyltransferase, cytosolic	6	3.511	0.5851	1.94873	2	0	0	0	4	0
12	1R1I	Neprilysin	8	3.667	0.4584	1.89013	3	1	1	1	2	0
13	1OG5	Cytochrome P450 2C9	6	3.492	0.5821	1.8896	3	0	0	0	3	0
14	1YJ6	Glutathione S-transferase Mu 1	9	3.508	0.3898	1.76971	1	1	2	2	3	0
15	1G55	tRNA (cytosine-5-)-methyltransferase	10	3.601	0.3601	1.76667	1	1	0	2	6	0
16	1K6M	6-phosphofructo-2-kinase/fructose-2,6-biphosphatase 1	11	4.198	0.3816	1.73847	0	0	3	1	7	0
17	1HI4	Non-secretory ribonuclease	9	3.571	0.3968	1.68156	0	0	2	1	5	1
18	1NW3	Histone-lysine N-methyltransferase, H3 lysine-79 specific	10	3.585	0.3585	1.67469	0	2	0	3	5	0
19	1ZXC	ADAM 17	4	3.346	0.8364	1.66851	3	0	0	0	1	0
20	1GZU	Nicotinamide mononucleotide adenylyltransferase 1	7	3.419	0.4885	1.6476	1	0	1	1	4	0
21	1R0P	Hepatocyte growth factor receptor	6	3.54	0.5899	1.62427	4	0	0	0	2	0
22	1G1T	E-selectin	9	3.521	0.3913	1.62408	0	0	1	1	7	0
23	1TDI	Glutathione S-transferase A3	9	3.643	0.4048	1.57373	1	1	1	1	5	0
24	1NHX	Phosphoenolpyruvate carboxykinase, cytosolic [GTP]	6	3.483	0.5805	1.5276	1	0	2	0	3	0
25	1CSB	Cathepsin B	4	3.117	0.7792	1.48602	1	0	0	0	3	0
26	1X6V	Bifunctional 3-phosphoadenosine 5-phosphosulfate synthetase 1	7	3.501	0.5001	1.47518	0	0	1	1	5	0
27	1P62	Deoxycytidine kinase	7	3.305	0.4721	1.38263	3	0	0	1	3	0
28	1HNA	Glutathione S-transferase Mu 2	10	3.721	0.3721	1.32702	1	0	1	3	5	0
29	1NXK	MAP kinase-activated protein kinase 2	7	3.428	0.4898	1.28978	4	0	0	1	2	0
30	1HMS	Fatty acid-binding protein, heart	8	3.886	0.4858	1.27999	6	0	1	0	1	0
31	1U4L	C-C motif chemokine 5	6	3.092	0.5154	1.27498	0	0	0	1	5	0
32	1K59	Angiogenin	4	3.058	0.7646	1.27183	0	0	0	0	4	0
33	1A4R	Cell division control protein 42 homolog	8	3.458	0.4323	1.24231	0	0	1	2	5	0
34	1XBT	Thymidine kinase, cytosolic	7	3.112	0.4446	1.2391	1	0	0	1	5	0
35	1QIP	Lactoylglutathione lyase	7	3.768	0.5383	1.23155	3	1	2	0	1	0
36	2BXV	Dihydroorotate dehydrogenase, mitochondrial	7	3.419	0.4885	1.21153	4	0	1	0	2	0
37	1HMP	Hypoxanthine-guanine phosphoribosyltransferase	9	3.553	0.3948	1.19308	0	0	0	3	6	0
38	1YQ7	Farnesyl pyrophosphate synthetase	8	3.774	0.4718	1.1793	1	0	2	1	4	0
39	1JJ7	Antigen peptide transporter 1	11	3.953	0.3594	1.16742	0	0	2	1	8	0
40	1L9N	Protein-glutamine gamma-glutamyltransferase E	8	3.749	0.4686	1.15752	3	0	0	1	4	0
41	10V4	Bile salt sulfotransferase	5	3.466	0.6932	1.15673	4	0	0	0	1	0
42	1LIU	Pyruvate kinase isozymes R/L	9	3.608	0.4008	1.15356	0	0	2	1	6	0
43	1T7V	Zinc-alpha-2-glycoprotein	4	2.965	0.7412	1.12822	0	0	0	1	3	0
44	1GKD	Matrix metalloproteinase-9	7	3.264	0.4662	1.11619	1	0	0	2	4	0
45	1IPB	Eukaryotic translation initiation factor 4E	10	3.6	0.36	1.10716	1	0	2	2	5	0
46	1NUH	Glucose-6-phosphate isomerase	8	3.476	0.4346	1.07999	1	0	1	1	5	0
47	1DIG	C-1-tetrahydrofolate synthase, cytoplasmic	4	2.933	0.7332	1.06419	1	0	0	0	2	1
48	1AZ1	Aldose reductase	4	2.954	0.7385	1.05779	1	0	0	0	3	0
49	1KPF	Histidine triad nucleotide-binding protein 1	9	3.633	0.4037	1.05046	0	0	0	2	7	0
50	1NWE	Tyrosine-protein phosphatase non-receptor type 1	5	3.199	0.6397	1.03647	2	0	1	0	2	0
51	10GS	Glucosylceramidase	3	2.927	0.9755	1.03632	0	0	0	0	3	0
52	1W0H	3 histone mRNA exonuclease 1	10	3.747	0.3747	1.01399	0	0	1	2	7	0
53	1FHI	Bis(5-adenosyl)-triphosphatase	4	2.895	0.7237	1.01071	0	0	0	0	4	0
54	1QKM	Estrogen receptor beta	3	2.898	0.966	0.996413	1	0	0	0	2	0
55	1Q8M	Triggering receptor expressed on myeloid cells 1	3	2.912	0.9708	0.983737	1	0	0	0	2	0
56	1MVT	Dihydrofolate reductase	5	2.92	0.584	0.977755	0	0	0	2	3	0
57	1YVJ	Tyrosine-protein kinase JAK3	6	3.235	0.5391	0.965302	4	0	0	1	1	0
58	1DVZ	Transthyretin	3	2.932	0.9775	0.957879	2	0	0	0	1	0
59	1SM2	Tyrosine-protein kinase ITK/TSK	6	3.276	0.546	0.957261	4	0	0	0	2	0
60	2BU5	[Pyruvate dehydrogenase [lipoamide]] kinase isozyme 2, mitochondrial	6	3.325	0.5542	0.953949	5	0	0	0	1	0
61	1Z57	Dual specificity protein kinase CLK1	7	3.119	0.4455	0.930815	0	1	0	1	5	0
62	2ZKC	Estrogen-related receptor gamma	4	2.967	0.7419	0.930054	2	0	0	1	1	0
63	1A8J	Ig lambda chain V-II region MGC	4	2.897	0.7243	0.922328	1	1	0	0	2	0
64	1LYW	Cathepsin D	3	2.889	0.9631	0.922	1	0	0	0	2	0
65	1XAN	Glutathione reductase, mitochondrial	4	2.992	0.748	0.921801	2	0	0	1	1	0
66	1YVL	Signal transducer and activator of transcription 1-alpha/beta	8	3.117	0.3896	0.913082	1	1	0	2	4	0
67	1VEC	Probable ATP-dependent RNA helicase DDX6	3	2.867	0.9556	0.906133	0	0	0	0	3	0
68	1R6U	Tryptophanyl-tRNA synthetase, cytoplasmic	9	3.271	0.3635	0.896164	1	1	1	2	4	0
69	1MD3	Glutathione S-transferase P	3	2.905	0.9682	0.894823	1	0	0	0	2	0
70	1QDD	Lithostathine-1-alpha	5	2.92	0.5841	0.890639	0	0	0	1	4	0
71	1Q5H	Deoxyuridine 5-triphosphate nucleotidohydrolase, mitochondrial	10	3.609	0.3609	0.889223	1	0	1	2	6	0
72	1F40	Peptidyl-prolyl cis-trans isomerase FKBP1A	3	2.924	0.9748	0.882146	3	0	0	0	0	0
73	10Q5	Carbonic anhydrase 2	3	2.879	0.9597	0.867878	2	0	0	0	1	0
74	5GAL	Galectin-7	4	2.883	0.7206	0.862825	0	0	0	0	4	0
75	1JCN	Inosine-5-monophosphate dehydrogenase 1	7	3.254	0.4648	0.839077	0	0	1	1	5	0
76	1P5J	L-serine dehydratase	7	3.32	0.4743	0.830179	2	0	1	0	4	0
77	1SIR	Glutaryl-CoA dehydrogenase, mitochondrial	8	2.918	0.3648	0.826748	1	1	1	1	4	0
78	209I	Nuclear receptor subfamily 1 group I member 2	7	3.343	0.4776	0.825818	5	0	0	0	2	0
79	1WDA	Protein-arginine deiminase type-4	6	3.152	0.5253	0.824776	2	1	0	1	2	0
80	1ISG	ADP-ribosyl cyclase 2	6	3.07	0.5117	0.823395	0	0	0	1	5	0
81	3BZU	Corticosteroid 11-beta-dehydrogenase isozyme 1	5	2.972	0.5945	0.823363	3	0	0	1	1	0
82	1TB5	cAMP-specific 3,5-cyclic phosphodiesterase 4B	4	2.958	0.7396	0.822337	0	0	1	0	3	0
83	1M9R	Nitric oxide synthase, endothelial	4	2.934	0.7334	0.818999	2	1	0	0	1	0
84	1S02	cGMP-inhibited 3,5-cyclic phosphodiesterase B	5	2.971	0.5943	0.804214	2	0	0	1	2	0
85	1P0I	Cholinesterase	3	2.875	0.9583	0.801926	1	0	0	0	2	0
86	1UKI	Mitogen-activated protein kinase 8	3	2.908	0.9693	0.801063	2	0	0	0	1	0
87	1K9J	C-type lectin domain family 4 member M	8	2.883	0.3604	0.791716	0	0	0	3	5	0
88	1I7G	Peroxisome proliferator-activated receptor alpha	6	3.125	0.5209	0.791179	4	0	0	0	2	0
89	1V3Q	Purine nucleoside phosphorylase	3	2.822	0.9405	0.737862	1	0	0	0	2	0
90	1REM	Lysozyme C	6	2.897	0.4829	0.737172	0	0	0	3	3	0
91	2VNT	Urokinase-type plasminogen activator	5	2.903	0.5805	0.730867	1	1	1	0	2	0
92	3EKR	Heat shock protein HSP 90-alpha	5	2.965	0.5929	0.722516	3	0	0	1	1	0
93	20F4	Proto-oncogene tyrosine-protein kinase LCK	4	2.831	0.7077	0.702379	2	1	0	0	1	0
94	10NQ	T-cell surface glycoprotein CD1a	6	2.826	0.4711	0.700935	3	0	1	0	2	0
95	1QZU	Phosphopantothenoylcysteine decarboxylase	7	2.95	0.4214	0.69918	1	0	1	2	3	0
96	1WAW	Chitotriosidase-1	4	2.907	0.7267	0.697286	1	0	0	1	2	0
97	2PIR	Androgen receptor	3	2.838	0.9459	0.695177	2	0	0	0	1	0
98	1RSO	Complement factor B	3	2.861	0.9538	0.694471	2	0	0	0	1	0
99	1B56	Fatty acid-binding protein, epidermal	5	2.975	0.595	0.688765	3	0	1	0	1	0
100	1XJD	Protein kinase C theta type	7	3.231	0.4615	0.682585	4	1	0	1	1	0
Rank	PDB	Target name	Number of feature	Fit Score	Normalised Fit Score	z-score	No. of Hydrophobic interaction	no. of positive charges	no. of negative charge	no. of hydrogen donor	no. of hydrogen acceptor	no. of aromatic rings
101	1N1M	Dipeptidyl peptidase 4	4	2.87	0.7175	0.681152	2	1	0	0	1	0
102	1TG2	Phenylalanine-4-hydroxylase	5	2.919	0.5839	0.665227	1	0	0	1	3	0
103	1MQ0	Cytidine deaminase	5	2.874	0.5747	0.651995	1	0	0	1	3	0
104	1H6G	Catenin alpha-1	5	2.945	0.589	0.64426	3	0	0	0	2	0
105	1A2B	Transforming protein RhoA	6	2.803	0.4672	0.617433	0	0	0	2	4	0
106	1Q5K	Glycogen synthase kinase-3 beta	5	2.921	0.5841	0.616953	1	0	0	1	3	0
107	1LZJ	B transferase	6	2.843	0.4739	0.610757	2	0	0	2	2	0
108	1XIL	Superoxide dismutase [Mn], mitochondrial	5	2.885	0.577	0.608929	2	0	0	1	2	0
109	20AX	Mineralocorticoid receptor	4	2.782	0.6954	0.608533	2	0	0	0	2	0
110	1R7T	Histo-blood group ABO system transferase	6	2.975	0.4959	0.596621	3	0	0	2	1	0
111	1Q6K	Cathepsin K	4	2.789	0.6971	0.595154	1	0	0	1	2	0
112	1G8I	Neuronal calcium sensor 1	5	2.79	0.558	0.58804	0	0	0	0	5	0
113	1TFG	Transforming growth factor beta-2	9	3.269	0.3632	0.581755	4	1	0	2	2	0
114	1SG0	Ribosyldihydronicotinamide dehydrogenase [quinone]	5	2.837	0.5673	0.581306	2	0	0	0	2	1
115	1CA7	Macrophage migration inhibitory factor	4	2.832	0.7081	0.579718	1	0	1	0	2	0
116	1ZYJ	Mitogen-activated protein kinase 14	4	2.927	0.7316	0.561975	3	0	0	0	1	0
117	1M6D	Cathepsin F	7	2.966	0.4237	0.561576	3	0	0	2	2	0
118	1XOI	Glycogen phosphorylase, liver form	7	3.204	0.4577	0.560099	2	0	1	0	4	0
119	1TOW	Fatty acid-binding protein, adipocyte	4	2.952	0.7379	0.555682	2	0	1	0	1	0
120	1H1S	Cyclin-A2	4	2.776	0.6939	0.547807	2	0	0	0	2	0
121	1XO2	Cell division protein kinase 6	5	2.848	0.5696	0.536257	2	0	0	0	3	0
122	1HLC	Galectin-2	6	2.895	0.4826	0.522867	0	0	0	3	3	0
123	1W8M	Peptidyl-prolyl cis-trans isomerase A	3	2.781	0.927	0.519522	1	0	0	0	2	0
124	1OTH	Ornithine carbamoyltransferase, mitochondrial	8	3.154	0.3943	0.513661	1	1	1	1	4	0
125	1P4R	Bifunctional purine biosynthesis protein PURH	9	3.246	0.3607	0.510961	0	0	1	1	7	0
126	1SD2	S-methyl-5-thioadenosine phosphorylase	7	3.152	0.4503	0.507342	3	0	0	3	1	0
127	2OO8	Angiopoietin-1 receptor	8	3.24	0.405	0.505377	5	1	0	1	1	0
128	4ALD	Fructose-bisphosphate aldolase A	6	2.933	0.4889	0.48458	0	0	1	1	4	0
129	1PMV	Mitogen-activated protein kinase 10	3	2.855	0.9516	0.483962	2	0	0	0	1	0
130	1WLJ	Interferon-stimulated gene 20 kDa protein	5	2.991	0.5983	0.478994	0	0	0	1	4	0
131	3CD8	NONE	4	2.772	0.6929	0.477392	3	0	0	0	1	0
132	1LF7	Complement component C8 gamma chain	5	2.986	0.5972	0.468183	0	0	2	0	3	0
133	1YXX	Proto-oncogene serine/threonine-protein kinase Pim-1	3	2.675	0.8918	0.457972	2	0	0	0	1	0
134	1OEC	Fibroblast growth factor receptor 2	5	2.937	0.5873	0.4562	3	1	0	0	1	0
135	1NE7	Glucosamine-6-phosphate isomerase	7	2.948	0.4211	0.453279	0	0	0	3	4	0
136	1WMA	Carbonyl reductase [NADPH] 1	5	2.834	0.5667	0.4473	2	0	0	1	2	0
137	1H9U	Retinoic acid receptor RXR-beta	10	3.553	0.3553	0.434579	8	0	1	0	1	0
138	1NAV	Thyroid hormone receptor alpha	7	3.205	0.4578	0.428936	4	0	0	1	2	0
139	1HOV	72 kDa type IV collagenase	7	2.986	0.4266	0.423283	4	0	0	2	1	0
140	1PV8	Delta-aminolevulinic acid dehydratase	7	2.911	0.4158	0.423098	1	2	2	0	2	0
141	1DCY	Phospholipase A2, membrane associated	5	2.983	0.5967	0.417199	3	0	1	0	1	0
142	1P9A	Platelet glycoprotein Ib alpha chain	8	2.856	0.357	0.414901	0	0	0	3	5	0
143	1GZR	Insulin-like growth factor IA	6	2.934	0.489	0.414783	3	1	0	0	2	0
144	1KTA	Branched-chain-amino-acid aminotransferase, mitochondrial	4	2.897	0.7242	0.413293	1	0	1	0	2	0
145	1H1H	Eosinophil cationic protein	6	2.955	0.4925	0.410632	0	0	2	0	4	0
146	1MKD	cAMP-specific 3,5-cyclic phosphodiesterase 4D	4	2.78	0.695	0.406677	2	0	0	0	2	0
147	1UTT	Macrophage metalloelastase	5	2.875	0.5751	0.393087	2	0	0	0	3	0
148	104F	Proto-oncogene tyrosine-protein kinase Src	4	2.912	0.728	0.38678	1	0	1	0	2	0
149	2W1G	Serine/threonine-protein kinase 6	5	2.795	0.5589	0.385035	2	0	0	1	2	0
150	1X9D	Endoplasmic reticulum mannosyl-oligosaccharide 1,2-alpha-mannosidase	7	2.912	0.4159	0.382724	0	0	0	2	5	0
151	2RNF	Ribonuclease 4	5	2.835	0.567	0.378486	0	0	1	1	3	0
152	3EQM	Cytochrome P450 19A1	3	2.69	0.8965	0.36041	2	0	0	0	1	0
153	1XBC	Tyrosine-protein kinase SYK	5	2.868	0.5735	0.356215	3	0	0	1	1	0
154	2G22	Renin	5	2.775	0.555	0.349346	3	0	0	1	1	0
155	1YDR	cAMP-dependent protein kinase catalytic subunit alpha	4	2.672	0.6681	0.347001	2	1	0	0	1	0
156	1QCF	Tyrosine-protein kinase HCK	7	3.142	0.4489	0.327337	3	0	0	1	3	0
157	1PQ9	Oxysterols receptor LXR-beta	3	2.686	0.8954	0.32481	1	0	0	0	2	0
158	1ITU	Dipeptidase 1	8	3.317	0.4146	0.319928	4	0	1	1	2	0
159	1Y0X	Thyroid hormone receptor beta-2	6	2.828	0.4713	0.317094	4	0	1	1	0	0
160	1V84	Galactosylgalactosylxylosylprotein 3-beta-glucuronosyltransferase 1	6	2.784	0.4641	0.311385	0	0	0	3	3	0
161	1FE3	Fatty acid-binding protein, brain	7	3.278	0.4683	0.305723	6	0	1	0	0	0
162	1ZPB	Coagulation factor XI	8	2.934	0.3668	0.302073	3	1	0	1	3	0
163	2VD1	Glutathione-requiring prostaglandin D synthase	6	3.063	0.5105	0.298431	5	0	0	0	1	0
164	20CF	Estrogen receptor	3	2.64	0.8799	0.295282	2	0	0	0	1	0
165	1ZS0	Neutrophil collagenase	4	2.697	0.6743	0.29383	2	0	0	0	1	1
166	3CHO	Leukotriene A-4 hydrolase	4	2.589	0.6473	0.29159	2	1	0	0	1	0
167	2J5F	Epidermal growth factor receptor	4	2.749	0.6872	0.284129	3	0	0	0	1	0
168	1PQ3	Arginase-2, mitochondrial	7	2.843	0.4061	0.275237	0	1	0	3	3	0
169	1NRG	Pyridoxine-5-phosphate oxidase	4	2.796	0.6991	0.27297	0	0	1	0	3	0
170	1UA2	Cell division protein kinase 7	8	2.987	0.3734	0.27269	1	0	3	1	3	0
171	1SVH	cAMP-dependent protein kinase, alpha-catalytic subunit	7	2.873	0.4104	0.271016	4	1	0	1	1	0
172	3CBS	Cellular retinoic acid-binding protein 2	9	3.457	0.3841	0.265091	6	0	1	0	2	0
173	1W6J	Lanosterol synthase	5	2.827	0.5654	0.256545	2	0	0	1	2	0
174	20VM	Progesterone receptor	3	2.594	0.8646	0.250655	2	0	0	0	1	0
175	1YA8	Liver carboxylesterase 1	3	2.637	0.8789	0.241299	2	0	0	0	1	0
176	1W7N	Kynurenine--oxoglutarate transaminase 1	6	2.924	0.4874	0.227959	1	1	1	1	2	0
177	1U59	Tyrosine-protein kinase ZAP-70	7	3.009	0.4299	0.218868	4	0	0	2	1	0
178	1YW7	Methionine aminopeptidase 2	5	2.856	0.5713	0.214439	3	0	1	0	1	0
179	1Q91	5(3)-deoxyribonucleotidase, mitochondrial	9	3.213	0.3571	0.208272	1	0	1	1	6	0
180	1GYK	Serum amyloid P-component	4	2.901	0.7252	0.207125	0	0	1	0	3	0
181	2P2H	Vascular endothelial growth factor receptor 2	4	2.666	0.6666	0.177483	2	0	0	1	1	0
182	1JQH	Insulin-like growth factor 1 receptor	5	2.74	0.5479	0.166328	0	0	1	1	3	0
183	1EUB	Collagenase 3	3	2.721	0.9068	0.16491	3	0	0	0	0	0
184	4NOS	Nitric oxide synthase, inducible	7	2.855	0.4079	0.163706	1	0	0	4	2	0
185	2IEJ	Protein farnesyltransferase/geranylgeranyltransferase type-1 subunit alpha	4	2.586	0.6464	0.157422	2	0	0	0	2	0
186	1S3X	Heat shock 70 kDa protein 1	7	2.936	0.4194	0.156078	0	0	2	1	4	0
187	1HKC	Hexokinase-1	5	2.748	0.5496	0.152957	0	0	0	2	3	0
188	1S1P	Aldo-keto reductase family 1 member C3	5	2.772	0.5544	0.147929	3	0	0	0	2	0
189	1UPR	Pleckstrin homology domain-containing family A member 4	7	2.907	0.4152	0.145061	0	0	3	0	4	0
190	1N09	Prothrombin	3	2.669	0.8895	0.144973	2	0	0	0	1	0
191	1H1B	Leukocyte elastase	6	2.856	0.4761	0.143848	3	0	0	0	3	0
192	2OPY	Baculoviral IAP repeat-containing protein 4	5	2.606	0.5212	0.126582	1	1	0	0	2	1
193	1TX4	Rho GTPase-activating protein 1	6	2.699	0.4499	0.113133	0	0	0	2	4	0
194	1MT6	Histone-lysine N-methyltransferase SETD7	7	2.818	0.4026	0.100492	2	0	1	2	2	0
195	1B3O	Inosine-5-monophosphate dehydrogenase 2	5	2.828	0.5657	0.0987384	0	0	1	1	3	0
196	1ZDZ	Spermidine synthase	7	2.835	0.405	0.0982839	0	2	0	2	3	0
197	1LE6	Group 10 secretory phospholipase A2	4	2.647	0.6617	0.0924038	2	0	0	1	1	0
198	1QH5	Hydroxyacylglutathione hydrolase, mitochondrial	7	2.844	0.4063	0.0795968	0	0	2	1	4	0
199	1MQB	Ephrin type-A receptor 2	7	2.876	0.4108	0.0665361	0	0	1	3	3	0
200	1G1R	P-selectin	6	2.553	0.4256	0.0657025	0	0	0	3	3	0
201	1T32	Cathepsin G	7	2.919	0.4171	0.0510484	3	0	1	0	3	0
202	1NHZ	Glucocorticoid receptor	8	3.178	0.3972	0.0486186	7	0	0	0	1	0
203	1M48	Interleukin-2	7	2.884	0.412	0.0456072	4	0	0	2	1	0
204	1GSE	Glutathione S-transferase A1	6	2.955	0.4925	0.0431569	5	0	0	0	1	0
205	1B4Q	Glutaredoxin-1	5	2.696	0.5392	0.0424487	1	1	2	0	1	0
206	1X89	Neutrophil gelatinase-associated lipocalin	7	2.934	0.4191	0.0423419	5	0	1	0	1	0
207	1LJR	Glutathione S-transferase theta-2	7	2.873	0.4104	0.0397906	1	1	1	1	3	0
208	1KJL	Galectin-3	7	2.788	0.3983	0.0360447	0	0	0	4	3	0
209	2C30	Serine/threonine-protein kinase PAK 6	6	2.884	0.4806	0.00988242	0	0	1	1	4	0
210	1DKF	Retinoic acid receptor alpha	8	3.016	0.3769	-0.00416908	5	0	0	0	3	0
211	1RKP	cGMP-specific 3,5-cyclic phosphodiesterase	4	2.531	0.6326	-0.00544268	1	0	0	0	2	1
212	1GZ4	NAD-dependent malic enzyme, mitochondrial	5	2.909	0.5819	-0.00865192	0	0	2	0	3	0
213	1H0C	Serine--pyruvate aminotransferase	7	2.928	0.4183	-0.0135283	2	0	1	1	2	1
214	1U3W	Alcohol dehydrogenase 1C	5	2.751	0.5503	-0.0498655	3	1	0	0	1	0
215	3DEJ	Caspase-3	3	2.519	0.8397	-0.0509908	2	0	0	0	1	0
216	2QCF	Uridine 5-monophosphate synthase	6	2.682	0.4469	-0.0530417	0	0	1	2	3	0
217	1O1V	Gastrotropin	7	3.011	0.4302	-0.0545592	5	0	0	1	1	0
218	1MLW	Tryptophan 5-hydroxylase 1	7	2.909	0.4155	-0.0580733	1	0	0	2	4	0
219	1UEJ	Uridine-cytidine kinase 2	6	2.734	0.4557	-0.062052	1	0	0	2	3	0
220	1QYX	Estradiol 17-beta-dehydrogenase 1	5	2.917	0.5834	-0.0641708	4	0	0	0	1	0
221	1MS6	Cathepsin S	7	2.808	0.4011	-0.0679555	3	0	0	2	2	0
222	1E8Z	Phosphatidylinositol-4,5-bisphosphate 3-kinase catalytic subunit gamma isoform	5	2.746	0.5491	-0.0717003	3	1	0	0	1	0
223	1HRK	Ferrochelatase, mitochondrial	8	2.933	0.3666	-0.0954013	5	0	0	2	1	0
224	1HTI	Triosephosphate isomerase	6	2.837	0.4729	-0.106846	1	0	2	0	3	0
225	2Q6C	3-hydroxy-3-methylglutaryl-coenzyme A reductase	5	2.684	0.5368	-0.109823	2	0	1	0	2	0
226	3F0R	Histone deacetylase 8	5	2.769	0.5539	-0.110557	4	0	0	1	0	0
227	1ND5	Prostatic acid phosphatase	6	2.892	0.4819	-0.113825	2	1	1	0	2	0
228	1GBN	Ornithine aminotransferase, mitochondrial	8	2.901	0.3627	-0.116756	2	0	2	0	4	0
229	2FB8	B-Raf proto-oncogene serine/threonine-protein kinase	4	2.628	0.6569	-0.13955	3	0	0	0	1	0
230	2GV7	Suppressor of tumorigenicity protein 14	6	2.492	0.4154	-0.140478	1	2	0	1	2	0
231	2VWV	Ephrin type-B receptor 4	5	2.667	0.5333	-0.150064	2	0	0	1	2	0
232	3FZK	Heat shock cognate 71 kDa protein	4	2.521	0.6302	-0.165214	2	0	0	0	2	0
233	1I72	S-adenosylmethionine decarboxylase proenzyme	4	2.371	0.5929	-0.175573	0	0	0	1	3	0
234	1MP8	Focal adhesion kinase 1	7	2.885	0.4122	-0.177167	0	0	1	3	3	0
235	2P16	Coagulation factor X	4	2.47	0.6175	-0.189255	2	0	0	1	1	0
236	1OSH	Bile acid receptor	5	2.754	0.5508	-0.19817	5	0	0	0	0	0
237	2ACL	Retinoic acid receptor RXR-alpha	4	2.559	0.6397	-0.209011	3	0	0	0	1	0
238	1NUQ	Nicotinamide mononucleotide adenylyltransferase 3	7	2.564	0.3663	-0.216021	0	0	1	2	3	1
239	1IZ2	Alpha-1-antitrypsin	6	2.684	0.4474	-0.231455	3	0	0	2	1	0
240	1U81	ADP-ribosylation factor 1	4	2.614	0.6534	-0.234938	0	0	1	0	3	0
241	1Q22	Sulfotransferase family cytosolic 2B member 1	7	2.906	0.4152	-0.247165	6	0	0	0	1	0
242	2B7A	Tyrosine-protein kinase JAK2	7	2.863	0.409	-0.250876	3	0	0	2	2	0
243	1JBQ	Cystathionine beta-synthase	7	2.849	0.4071	-0.262486	2	0	1	0	4	0
244	3C3U	Aldo-keto reductase family 1 member C1	4	2.405	0.6012	-0.267029	2	0	1	0	1	0
245	1G3M	Estrogen sulfotransferase	7	2.88	0.4115	-0.269031	6	0	0	0	1	0
246	3F7H	Baculoviral IAP repeat-containing protein 7	6	2.606	0.4343	-0.271967	2	1	0	1	2	0
247	1BM6	Stromelysin-1	3	2.544	0.8481	-0.272761	2	0	0	0	1	0
248	2BRG	Serine/threonine-protein kinase Chk1	3	2.379	0.7931	-0.278702	2	0	0	0	1	0
249	2I6B	Adenosine kinase	6	2.884	0.4807	-0.289179	5	0	0	0	1	0
250	1O7A	Beta-hexosaminidase beta chain	8	2.891	0.3614	-0.301403	1	0	0	3	4	0
251	1IRJ	Protein S100-A9	7	2.773	0.3961	-0.301491	4	0	0	3	0	0
252	1JQE	Histamine N-methyltransferase	8	2.98	0.3725	-0.306124	7	1	0	0	0	0
253	1UPQ	Pleckstrin homology domain-containing family A member 4	7	2.969	0.4241	-0.341681	0	0	3	4	0	0
254	1MA0	Alcohol dehydrogenase class-3	6	2.875	0.4791	-0.382812	4	0	1	0	1	0
255	1I44	Insulin receptor	8	3.002	0.3752	-0.39248	0	0	2	2	4	0
256	1RW8	TGF-beta receptor type-1	6	2.837	0.4728	-0.410168	5	0	0	0	1	0
257	1DS6	Ras-related C3 botulinum toxin substrate 2	5	2.494	0.4988	-0.416491	0	0	0	2	3	0
258	1ELV	Complement C1s subcomponent	6	2.631	0.4385	-0.433074	0	1	1	1	3	0
259	2B7D	Coagulation factor VII	6	2.408	0.4013	-0.462041	1	1	1	2	1	0
260	1E7E	Serum albumin	3	2.445	0.8151	-0.481476	3	0	0	0	0	0
261	1A7A	Adenosylhomocysteinase	5	2.652	0.5304	-0.481549	0	0	0	2	3	0
262	3BBT	Receptor tyrosine-protein kinase erbB-4	6	2.679	0.4465	-0.487054	5	0	0	0	1	0
263	1P49	Steryl-sulfatase	3	2.45	0.8167	-0.576433	3	0	0	0	0	0
264	1ZGY	Peroxisome proliferator-activated receptor gamma	3	2.219	0.7395	-0.582744	2	0	0	0	1	0
265	1ORE	Adenine phosphoribosyltransferase	7	2.645	0.3779	-0.590964	0	0	0	3	4	0
266	2V61	Amine oxidase [flavin-containing] B	4	2.476	0.619	-0.612778	3	0	0	1	0	0
267	1N69	Proactivator polypeptide	7	2.717	0.3881	-0.622587	6	0	1	0	0	0
268	3DY6	Peroxisome proliferator-activated receptor delta	4	2.481	0.6203	-0.636998	3	0	0	0	1	0
269	2SHP	Tyrosine-protein phosphatase non-receptor type 11	5	2.684	0.5368	-0.668619	4	1	0	0	0	0
270	1XVP	Nuclear receptor subfamily 1 group I member 3	6	2.655	0.4425	-0.691992	6	0	0	0	0	0
271	1T2F	L-lactate dehydrogenase B chain	5	2.621	0.5243	-0.706033	0	0	1	1	3	0
272	1UNL	Cyclin-dependent kinase 5 activator 1	6	2.326	0.3877	-0.711091	3	0	0	2	1	0
273	1IHI	Aldo-keto reductase family 1 member C2	7	2.751	0.393	-0.743234	3	0	1	1	2	0
274	1WOK	Poly [ADP-ribose] polymerase 1	5	2.513	0.5026	-0.779498	3	0	0	1	1	0
275	1HE2	Flavin reductase	6	2.614	0.4357	-0.816635	4	0	1	0	1	0
276	20HQ	Beta-secretase 1	4	2.412	0.6031	-0.83438	3	0	0	1	0	0
277	1VJ5	Epoxide hydrolase 2	5	2.475	0.4949	-0.865012	3	0	0	1	1	0
278	1HAK	Annexin A5	4	2.581	0.6451	-0.876174	3	0	0	0	1	0
279	2FOY	Carbonic anhydrase 1	5	2.259	0.4518	-0.882837	1	0	2	1	1	0
280	1M4U	Bone morphogenetic protein 7	4	2.253	0.5633	-0.924414	0	0	0	1	3	0
281	10F7	Aldehyde dehydrogenase, mitochondrial	5	2.333	0.4667	-0.927908	2	0	0	2	1	0
282	1RML	Heparin-binding growth factor 1	5	2.377	0.4754	-0.932474	1	0	3	0	1	0
283	2PE0	3-phosphoinositide-dependent protein kinase 1	4	2.29	0.5724	-0.937074	3	0	0	0	1	0
284	1JUJ	Thymidylate synthase	4	2.502	0.6256	-0.939311	2	0	1	0	1	0
285	1PQ2	Cytochrome P450 2C8	7	2.563	0.3662	-0.952276	5	0	1	0	1	0
286	1SZ7	Trafficking protein particle complex subunit 3	6	2.519	0.4199	-1.00577	5	0	0	0	1	0
287	1DIC	Complement factor D	4	2.26	0.5651	-1.06077	2	0	0	0	2	0
288	3D7T	Tyrosine-protein kinase CSK	6	2.293	0.3822	-1.11954	3	1	0	1	1	0
289	1AGW	Basic fibroblast growth factor receptor 1	4	2.134	0.5336	-1.1998	2	0	0	1	1	0
290	2UW9	RAC-beta serine/threonine-protein kinase	6	2.165	0.3609	-1.27594	3	1	0	1	1	0
291	1KWM	Carboxypeptidase B	5	2.451	0.4902	-1.28204	0	0	2	0	3	0
292	2A2Y	Kinesin-like protein KIF11	4	2.302	0.5754	-1.30601	3	0	0	0	1	0
293	1J78	Vitamin D-binding protein	4	2.519	0.6299	-1.36462	4	0	0	0	0	0
294	2PIN	Thyroid hormone receptor beta	3	2.247	0.7489	-1.48641	3	0	0	0	0	0
295	1A5H	Tissue-type plasminogen activator	5	2.007	0.4015	-1.55328	2	2	0	0	1	0
296	1PME	Mitogen-activated protein kinase 1	3	2.096	0.6988	-1.64209	3	0	0	0	0	0
297	1N83	Nuclear receptor ROR-alpha	4	2.246	0.5616	-1.66888	4	0	0	0	0	0
298	1RV1	E3 ubiquitin-protein ligase Mdm2	5	2.263	0.4526	-1.73293	4	0	0	1	0	0
299	1O6U	SEC14-like protein 2	5	2.205	0.4411	-1.82191	5	0	0	0	0	0
300	1T84	Wiskott-Aldrich syndrome protein	5	2.084	0.4168	-2.44831	5	0	0	0	0	0

## Sheet: proegcg
Rank	PDB	Target name	Number of feature	Fit Score	Normalised Fit Score	z-score	No. of Hydrophobic interaction	no. of positive charges	no. of negative charge	no. of hydrogen donor	no. of hydrogen acceptor	no. of aromatic rings
1	1LHV	Sex hormone-binding globulin	5	3.925	0.7851	3.26001	3	0	0	0	2	0
2	1LT8	Betaine--homocysteine S-methyltransferase 1	8	4.106	0.5132	3.14374	2	1	0	0	5	0
3	1CM0	Histone acetyltransferase PCAF	9	3.734	0.4149	3.00812	1	0	0	2	6	0
4	1KBQ	NAD(P)H dehydrogenase [quinone] 1	5	3.763	0.7526	2.98244	3	1	0	0	1	0
5	1NN0	Thymidylate kinase	8	4.108	0.5135	2.79625	1	0	1	1	5	0
6	1SL4	CD209 antigen	8	3.469	0.4336	2.66817	0	0	0	3	5	0
7	1UHL	Oxysterols receptor LXR-alpha	6	3.75	0.625	2.53042	5	0	0	0	1	0
8	1JSV	Cell division protein kinase 2	4	3.607	0.9017	2.52229	1	0	0	0	3	0
9	1PL6	Sorbitol dehydrogenase	5	3.699	0.7397	2.3765	2	0	0	0	3	0
10	1T31	Chymase	8	3.643	0.4553	2.11905	3	0	1	0	4	0
11	1BJ4	Serine hydroxymethyltransferase, cytosolic	6	3.511	0.5851	1.94873	2	0	0	0	4	0
12	1R1I	Neprilysin	8	3.667	0.4584	1.89013	3	1	1	1	2	0
13	1OG5	Cytochrome P450 2C9	6	3.492	0.5821	1.8896	3	0	0	0	3	0
14	1YJ6	Glutathione S-transferase Mu 1	9	3.508	0.3898	1.76971	1	1	2	2	3	0
15	1G55	tRNA (cytosine-5-)-methyltransferase	10	3.601	0.3601	1.76667	1	1	0	2	6	0
16	1K6M	6-phosphofructo-2-kinase/fructose-2,6-biphosphatase 1	11	4.198	0.3816	1.73847	0	0	3	1	7	0
17	1HI4	Non-secretory ribonuclease	9	3.571	0.3968	1.68156	0	0	2	1	5	1
18	1NW3	Histone-lysine N-methyltransferase, H3 lysine-79 specific	10	3.585	0.3585	1.67469	0	2	0	3	5	0
19	1ZXC	ADAM 17	4	3.346	0.8364	1.66851	3	0	0	0	1	0
20	1GZU	Nicotinamide mononucleotide adenylyltransferase 1	7	3.419	0.4885	1.6476	1	0	1	1	4	0
21	1R0P	Hepatocyte growth factor receptor	6	3.54	0.5899	1.62427	4	0	0	0	2	0
22	1G1T	E-selectin	9	3.521	0.3913	1.62408	0	0	1	1	7	0
23	1TDI	Glutathione S-transferase A3	9	3.643	0.4048	1.57373	1	1	1	1	5	0
24	1NHX	Phosphoenolpyruvate carboxykinase, cytosolic [GTP]	6	3.483	0.5805	1.5276	1	0	2	0	3	0
25	1CSB	Cathepsin B	4	3.117	0.7792	1.48602	1	0	0	0	3	0
26	1X6V	Bifunctional 3-phosphoadenosine 5-phosphosulfate synthetase 1	7	3.501	0.5001	1.47518	0	0	1	1	5	0
27	1P62	Deoxycytidine kinase	7	3.305	0.4721	1.38263	3	0	0	1	3	0
28	1HNA	Glutathione S-transferase Mu 2	10	3.721	0.3721	1.32702	1	0	1	3	5	0
29	1NXK	MAP kinase-activated protein kinase 2	7	3.428	0.4898	1.28978	4	0	0	1	2	0
30	1HMS	Fatty acid-binding protein, heart	8	3.886	0.4858	1.27999	6	0	1	0	1	0
31	1U4L	C-C motif chemokine 5	6	3.092	0.5154	1.27498	0	0	0	1	5	0
32	1K59	Angiogenin	4	3.058	0.7646	1.27183	0	0	0	0	4	0
33	1A4R	Cell division control protein 42 homolog	8	3.458	0.4323	1.24231	0	0	1	2	5	0
34	1XBT	Thymidine kinase, cytosolic	7	3.112	0.4446	1.2391	1	0	0	1	5	0
35	1QIP	Lactoylglutathione lyase	7	3.768	0.5383	1.23155	3	1	2	0	1	0
36	2BXV	Dihydroorotate dehydrogenase, mitochondrial	7	3.419	0.4885	1.21153	4	0	1	0	2	0
37	1HMP	Hypoxanthine-guanine phosphoribosyltransferase	9	3.553	0.3948	1.19308	0	0	0	3	6	0
38	1YQ7	Farnesyl pyrophosphate synthetase	8	3.774	0.4718	1.1793	1	0	2	1	4	0
39	1JJ7	Antigen peptide transporter 1	11	3.953	0.3594	1.16742	0	0	2	1	8	0
40	1L9N	Protein-glutamine gamma-glutamyltransferase E	8	3.749	0.4686	1.15752	3	0	0	1	4	0
41	10V4	Bile salt sulfotransferase	5	3.466	0.6932	1.15673	4	0	0	0	1	0
42	1LIU	Pyruvate kinase isozymes R/L	9	3.608	0.4008	1.15356	0	0	2	1	6	0
43	1T7V	Zinc-alpha-2-glycoprotein	4	2.965	0.7412	1.12822	0	0	0	1	3	0
44	1GKD	Matrix metalloproteinase-9	7	3.264	0.4662	1.11619	1	0	0	2	4	0
45	1IPB	Eukaryotic translation initiation factor 4E	10	3.6	0.36	1.10716	1	0	2	2	5	0
46	1NUH	Glucose-6-phosphate isomerase	8	3.476	0.4346	1.07999	1	0	1	1	5	0
47	1DIG	C-1-tetrahydrofolate synthase, cytoplasmic	4	2.933	0.7332	1.06419	1	0	0	0	2	1
48	1AZ1	Aldose reductase	4	2.954	0.7385	1.05779	1	0	0	0	3	0
49	1KPF	Histidine triad nucleotide-binding protein 1	9	3.633	0.4037	1.05046	0	0	0	2	7	0
50	1NWE	Tyrosine-protein phosphatase non-receptor type 1	5	3.199	0.6397	1.03647	2	0	1	0	2	0
51	10GS	Glucosylceramidase	3	2.927	0.9755	1.03632	0	0	0	0	3	0
52	1W0H	3 histone mRNA exonuclease 1	10	3.747	0.3747	1.01399	0	0	1	2	7	0
53	1FHI	Bis(5-adenosyl)-triphosphatase	4	2.895	0.7237	1.01071	0	0	0	0	4	0
54	1QKM	Estrogen receptor beta	3	2.898	0.966	0.996413	1	0	0	0	2	0
55	1Q8M	Triggering receptor expressed on myeloid cells 1	3	2.912	0.9708	0.983737	1	0	0	0	2	0
56	1MVT	Dihydrofolate reductase	5	2.92	0.584	0.977755	0	0	0	2	3	0
57	1YVJ	Tyrosine-protein kinase JAK3	6	3.235	0.5391	0.965302	4	0	0	1	1	0
58	1DVZ	Transthyretin	3	2.932	0.9775	0.957879	2	0	0	0	1	0
59	1SM2	Tyrosine-protein kinase ITK/TSK	6	3.276	0.546	0.957261	4	0	0	0	2	0
60	2BU5	[Pyruvate dehydrogenase [lipoamide]] kinase isozyme 2, mitochondrial	6	3.325	0.5542	0.953949	5	0	0	0	1	0
61	1Z57	Dual specificity protein kinase CLK1	7	3.119	0.4455	0.930815	0	1	0	1	5	0
62	2ZKC	Estrogen-related receptor gamma	4	2.967	0.7419	0.930054	2	0	0	1	1	0
63	1A8J	Ig lambda chain V-II region MGC	4	2.897	0.7243	0.922328	1	1	0	0	2	0
64	1LYW	Cathepsin D	3	2.889	0.9631	0.922	1	0	0	0	2	0
65	1XAN	Glutathione reductase, mitochondrial	4	2.992	0.748	0.921801	2	0	0	1	1	0
66	1YVL	Signal transducer and activator of transcription 1-alpha/beta	8	3.117	0.3896	0.913082	1	1	0	2	4	0
67	1VEC	Probable ATP-dependent RNA helicase DDX6	3	2.867	0.9556	0.906133	0	0	0	0	3	0
68	1R6U	Tryptophanyl-tRNA synthetase, cytoplasmic	9	3.271	0.3635	0.896164	1	1	1	2	4	0
69	1MD3	Glutathione S-transferase P	3	2.905	0.9682	0.894823	1	0	0	0	2	0
70	1QDD	Lithostathine-1-alpha	5	2.92	0.5841	0.890639	0	0	0	1	4	0
71	1Q5H	Deoxyuridine 5-triphosphate nucleotidohydrolase, mitochondrial	10	3.609	0.3609	0.889223	1	0	1	2	6	0
72	1F40	Peptidyl-prolyl cis-trans isomerase FKBP1A	3	2.924	0.9748	0.882146	3	0	0	0	0	0
73	10Q5	Carbonic anhydrase 2	3	2.879	0.9597	0.867878	2	0	0	0	1	0
74	5GAL	Galectin-7	4	2.883	0.7206	0.862825	0	0	0	0	4	0
75	1JCN	Inosine-5-monophosphate dehydrogenase 1	7	3.254	0.4648	0.839077	0	0	1	1	5	0
76	1P5J	L-serine dehydratase	7	3.32	0.4743	0.830179	2	0	1	0	4	0
77	1SIR	Glutaryl-CoA dehydrogenase, mitochondrial	8	2.918	0.3648	0.826748	1	1	1	1	4	0
78	209I	Nuclear receptor subfamily 1 group I member 2	7	3.343	0.4776	0.825818	5	0	0	0	2	0
79	1WDA	Protein-arginine deiminase type-4	6	3.152	0.5253	0.824776	2	1	0	1	2	0
80	1ISG	ADP-ribosyl cyclase 2	6	3.07	0.5117	0.823395	0	0	0	1	5	0
81	3BZU	Corticosteroid 11-beta-dehydrogenase isozyme 1	5	2.972	0.5945	0.823363	3	0	0	1	1	0
82	1TB5	cAMP-specific 3,5-cyclic phosphodiesterase 4B	4	2.958	0.7396	0.822337	0	0	1	0	3	0
83	1M9R	Nitric oxide synthase, endothelial	4	2.934	0.7334	0.818999	2	1	0	0	1	0
84	1S02	cGMP-inhibited 3,5-cyclic phosphodiesterase B	5	2.971	0.5943	0.804214	2	0	0	1	2	0
85	1P0I	Cholinesterase	3	2.875	0.9583	0.801926	1	0	0	0	2	0
86	1UKI	Mitogen-activated protein kinase 8	3	2.908	0.9693	0.801063	2	0	0	0	1	0
87	1K9J	C-type lectin domain family 4 member M	8	2.883	0.3604	0.791716	0	0	0	3	5	0
88	1I7G	Peroxisome proliferator-activated receptor alpha	6	3.125	0.5209	0.791179	4	0	0	0	2	0
89	1V3Q	Purine nucleoside phosphorylase	3	2.822	0.9405	0.737862	1	0	0	0	2	0
90	1REM	Lysozyme C	6	2.897	0.4829	0.737172	0	0	0	3	3	0
91	2VNT	Urokinase-type plasminogen activator	5	2.903	0.5805	0.730867	1	1	1	0	2	0
92	3EKR	Heat shock protein HSP 90-alpha	5	2.965	0.5929	0.722516	3	0	0	1	1	0
93	20F4	Proto-oncogene tyrosine-protein kinase LCK	4	2.831	0.7077	0.702379	2	1	0	0	1	0
94	10NQ	T-cell surface glycoprotein CD1a	6	2.826	0.4711	0.700935	3	0	1	0	2	0
95	1QZU	Phosphopantothenoylcysteine decarboxylase	7	2.95	0.4214	0.69918	1	0	1	2	3	0
96	1WAW	Chitotriosidase-1	4	2.907	0.7267	0.697286	1	0	0	1	2	0
97	2PIR	Androgen receptor	3	2.838	0.9459	0.695177	2	0	0	0	1	0
98	1RSO	Complement factor B	3	2.861	0.9538	0.694471	2	0	0	0	1	0
99	1B56	Fatty acid-binding protein, epidermal	5	2.975	0.595	0.688765	3	0	1	0	1	0
100	1XJD	Protein kinase C theta type	7	3.231	0.4615	0.682585	4	1	0	1	1	0
101	1N1M	Dipeptidyl peptidase 4	4	2.87	0.7175	0.681152	2	1	0	0	1	0
102	1TG2	Phenylalanine-4-hydroxylase	5	2.919	0.5839	0.665227	1	0	0	1	3	0
103	1MQ0	Cytidine deaminase	5	2.874	0.5747	0.651995	1	0	0	1	3	0
104	1H6G	Catenin alpha-1	5	2.945	0.589	0.64426	3	0	0	0	2	0
105	1A2B	Transforming protein RhoA	6	2.803	0.4672	0.617433	0	0	0	2	4	0
106	1Q5K	Glycogen synthase kinase-3 beta	5	2.921	0.5841	0.616953	1	0	0	1	3	0
107	1LZJ	B transferase	6	2.843	0.4739	0.610757	2	0	0	2	2	0
108	1XIL	Superoxide dismutase [Mn], mitochondrial	5	2.885	0.577	0.608929	2	0	0	1	2	0
109	20AX	Mineralocorticoid receptor	4	2.782	0.6954	0.608533	2	0	0	0	2	0
110	1R7T	Histo-blood group ABO system transferase	6	2.975	0.4959	0.596621	3	0	0	2	1	0
111	1Q6K	Cathepsin K	4	2.789	0.6971	0.595154	1	0	0	1	2	0
112	1G8I	Neuronal calcium sensor 1	5	2.79	0.558	0.58804	0	0	0	0	5	0
113	1TFG	Transforming growth factor beta-2	9	3.269	0.3632	0.581755	4	1	0	2	2	0
114	1SG0	Ribosyldihydronicotinamide dehydrogenase [quinone]	5	2.837	0.5673	0.581306	2	0	0	0	2	1
115	1CA7	Macrophage migration inhibitory factor	4	2.832	0.7081	0.579718	1	0	1	0	2	0
116	1ZYJ	Mitogen-activated protein kinase 14	4	2.927	0.7316	0.561975	3	0	0	0	1	0
117	1M6D	Cathepsin F	7	2.966	0.4237	0.561576	3	0	0	2	2	0
118	1XOI	Glycogen phosphorylase, liver form	7	3.204	0.4577	0.560099	2	0	1	0	4	0
119	1TOW	Fatty acid-binding protein, adipocyte	4	2.952	0.7379	0.555682	2	0	1	0	1	0
120	1H1S	Cyclin-A2	4	2.776	0.6939	0.547807	2	0	0	0	2	0
121	1XO2	Cell division protein kinase 6	5	2.848	0.5696	0.536257	2	0	0	0	3	0
122	1HLC	Galectin-2	6	2.895	0.4826	0.522867	0	0	0	3	3	0
123	1W8M	Peptidyl-prolyl cis-trans isomerase A	3	2.781	0.927	0.519522	1	0	0	0	2	0
124	1OTH	Ornithine carbamoyltransferase, mitochondrial	8	3.154	0.3943	0.513661	1	1	1	1	4	0
125	1P4R	Bifunctional purine biosynthesis protein PURH	9	3.246	0.3607	0.510961	0	0	1	1	7	0
126	1SD2	S-methyl-5-thioadenosine phosphorylase	7	3.152	0.4503	0.507342	3	0	0	3	1	0
127	2OO8	Angiopoietin-1 receptor	8	3.24	0.405	0.505377	5	1	0	1	1	0
128	4ALD	Fructose-bisphosphate aldolase A	6	2.933	0.4889	0.48458	0	0	1	1	4	0
129	1PMV	Mitogen-activated protein kinase 10	3	2.855	0.9516	0.483962	2	0	0	0	1	0
130	1WLJ	Interferon-stimulated gene 20 kDa protein	5	2.991	0.5983	0.478994	0	0	0	1	4	0
131	3CD8	NONE	4	2.772	0.6929	0.477392	3	0	0	0	1	0
132	1LF7	Complement component C8 gamma chain	5	2.986	0.5972	0.468183	0	0	2	0	3	0
133	1YXX	Proto-oncogene serine/threonine-protein kinase Pim-1	3	2.675	0.8918	0.457972	2	0	0	0	1	0
134	1OEC	Fibroblast growth factor receptor 2	5	2.937	0.5873	0.4562	3	1	0	0	1	0
135	1NE7	Glucosamine-6-phosphate isomerase	7	2.948	0.4211	0.453279	0	0	0	3	4	0
136	1WMA	Carbonyl reductase [NADPH] 1	5	2.834	0.5667	0.4473	2	0	0	1	2	0
137	1H9U	Retinoic acid receptor RXR-beta	10	3.553	0.3553	0.434579	8	0	1	0	1	0
138	1NAV	Thyroid hormone receptor alpha	7	3.205	0.4578	0.428936	4	0	0	1	2	0
139	1HOV	72 kDa type IV collagenase	7	2.986	0.4266	0.423283	4	0	0	2	1	0
140	1PV8	Delta-aminolevulinic acid dehydratase	7	2.911	0.4158	0.423098	1	2	2	0	2	0
141	1DCY	Phospholipase A2, membrane associated	5	2.983	0.5967	0.417199	3	0	1	0	1	0
142	1P9A	Platelet glycoprotein Ib alpha chain	8	2.856	0.357	0.414901	0	0	0	3	5	0
143	1GZR	Insulin-like growth factor IA	6	2.934	0.489	0.414783	3	1	0	0	2	0
144	1KTA	Branched-chain-amino-acid aminotransferase, mitochondrial	4	2.897	0.7242	0.413293	1	0	1	0	2	0
145	1H1H	Eosinophil cationic protein	6	2.955	0.4925	0.410632	0	0	2	0	4	0
146	1MKD	cAMP-specific 3,5-cyclic phosphodiesterase 4D	4	2.78	0.695	0.406677	2	0	0	0	2	0
147	1UTT	Macrophage metalloelastase	5	2.875	0.5751	0.393087	2	0	0	0	3	0
148	104F	Proto-oncogene tyrosine-protein kinase Src	4	2.912	0.728	0.38678	1	0	1	0	2	0
149	2W1G	Serine/threonine-protein kinase 6	5	2.795	0.5589	0.385035	2	0	0	1	2	0
150	1X9D	Endoplasmic reticulum mannosyl-oligosaccharide 1,2-alpha-mannosidase	7	2.912	0.4159	0.382724	0	0	0	2	5	0
151	2RNF	Ribonuclease 4	5	2.835	0.567	0.378486	0	0	1	1	3	0
152	3EQM	Cytochrome P450 19A1	3	2.69	0.8965	0.36041	2	0	0	0	1	0
153	1XBC	Tyrosine-protein kinase SYK	5	2.868	0.5735	0.356215	3	0	0	1	1	0
154	2G22	Renin	5	2.775	0.555	0.349346	3	0	0	1	1	0
155	1YDR	cAMP-dependent protein kinase catalytic subunit alpha	4	2.672	0.6681	0.347001	2	1	0	0	1	0
156	1QCF	Tyrosine-protein kinase HCK	7	3.142	0.4489	0.327337	3	0	0	1	3	0
157	1PQ9	Oxysterols receptor LXR-beta	3	2.686	0.8954	0.32481	1	0	0	0	2	0
158	1ITU	Dipeptidase 1	8	3.317	0.4146	0.319928	4	0	1	1	2	0
159	1Y0X	Thyroid hormone receptor beta-2	6	2.828	0.4713	0.317094	4	0	1	1	0	0
160	1V84	Galactosylgalactosylxylosylprotein 3-beta-glucuronosyltransferase 1	6	2.784	0.4641	0.311385	0	0	0	3	3	0
161	1FE3	Fatty acid-binding protein, brain	7	3.278	0.4683	0.305723	6	0	1	0	0	0
162	1ZPB	Coagulation factor XI	8	2.934	0.3668	0.302073	3	1	0	1	3	0
163	2VD1	Glutathione-requiring prostaglandin D synthase	6	3.063	0.5105	0.298431	5	0	0	0	1	0
164	20CF	Estrogen receptor	3	2.64	0.8799	0.295282	2	0	0	0	1	0
165	1ZS0	Neutrophil collagenase	4	2.697	0.6743	0.29383	2	0	0	0	1	1
166	3CHO	Leukotriene A-4 hydrolase	4	2.589	0.6473	0.29159	2	1	0	0	1	0
167	2J5F	Epidermal growth factor receptor	4	2.749	0.6872	0.284129	3	0	0	0	1	0
168	1PQ3	Arginase-2, mitochondrial	7	2.843	0.4061	0.275237	0	1	0	3	3	0
169	1NRG	Pyridoxine-5-phosphate oxidase	4	2.796	0.6991	0.27297	0	0	1	0	3	0
170	1UA2	Cell division protein kinase 7	8	2.987	0.3734	0.27269	1	0	3	1	3	0
171	1SVH	cAMP-dependent protein kinase, alpha-catalytic subunit	7	2.873	0.4104	0.271016	4	1	0	1	1	0
172	3CBS	Cellular retinoic acid-binding protein 2	9	3.457	0.3841	0.265091	6	0	1	0	2	0
173	1W6J	Lanosterol synthase	5	2.827	0.5654	0.256545	2	0	0	1	2	0
174	20VM	Progesterone receptor	3	2.594	0.8646	0.250655	2	0	0	0	1	0
175	1YA8	Liver carboxylesterase 1	3	2.637	0.8789	0.241299	2	0	0	0	1	0
176	1W7N	Kynurenine--oxoglutarate transaminase 1	6	2.924	0.4874	0.227959	1	1	1	1	2	0
177	1U59	Tyrosine-protein kinase ZAP-70	7	3.009	0.4299	0.218868	4	0	0	2	1	0
178	1YW7	Methionine aminopeptidase 2	5	2.856	0.5713	0.214439	3	0	1	0	1	0
179	1Q91	5(3)-deoxyribonucleotidase, mitochondrial	9	3.213	0.3571	0.208272	1	0	1	1	6	0
180	1GYK	Serum amyloid P-component	4	2.901	0.7252	0.207125	0	0	1	0	3	0
181	2P2H	Vascular endothelial growth factor receptor 2	4	2.666	0.6666	0.177483	2	0	0	1	1	0
182	1JQH	Insulin-like growth factor 1 receptor	5	2.74	0.5479	0.166328	0	0	1	1	3	0
183	1EUB	Collagenase 3	3	2.721	0.9068	0.16491	3	0	0	0	0	0
184	4NOS	Nitric oxide synthase, inducible	7	2.855	0.4079	0.163706	1	0	0	4	2	0
185	2IEJ	Protein farnesyltransferase/geranylgeranyltransferase type-1 subunit alpha	4	2.586	0.6464	0.157422	2	0	0	0	2	0
186	1S3X	Heat shock 70 kDa protein 1	7	2.936	0.4194	0.156078	0	0	2	1	4	0
187	1HKC	Hexokinase-1	5	2.748	0.5496	0.152957	0	0	0	2	3	0
188	1S1P	Aldo-keto reductase family 1 member C3	5	2.772	0.5544	0.147929	3	0	0	0	2	0
189	1UPR	Pleckstrin homology domain-containing family A member 4	7	2.907	0.4152	0.145061	0	0	3	0	4	0
190	1N09	Prothrombin	3	2.669	0.8895	0.144973	2	0	0	0	1	0
191	1H1B	Leukocyte elastase	6	2.856	0.4761	0.143848	3	0	0	0	3	0
192	2OPY	Baculoviral IAP repeat-containing protein 4	5	2.606	0.5212	0.126582	1	1	0	0	2	1
193	1TX4	Rho GTPase-activating protein 1	6	2.699	0.4499	0.113133	0	0	0	2	4	0
194	1MT6	Histone-lysine N-methyltransferase SETD7	7	2.818	0.4026	0.100492	2	0	1	2	2	0
195	1B3O	Inosine-5-monophosphate dehydrogenase 2	5	2.828	0.5657	0.0987384	0	0	1	1	3	0
196	1ZDZ	Spermidine synthase	7	2.835	0.405	0.0982839	0	2	0	2	3	0
197	1LE6	Group 10 secretory phospholipase A2	4	2.647	0.6617	0.0924038	2	0	0	1	1	0
198	1QH5	Hydroxyacylglutathione hydrolase, mitochondrial	7	2.844	0.4063	0.0795968	0	0	2	1	4	0
199	1MQB	Ephrin type-A receptor 2	7	2.876	0.4108	0.0665361	0	0	1	3	3	0
200	1G1R	P-selectin	6	2.553	0.4256	0.0657025	0	0	0	3	3	0
201	1T32	Cathepsin G	7	2.919	0.4171	0.0510484	3	0	1	0	3	0
202	1NHZ	Glucocorticoid receptor	8	3.178	0.3972	0.0486186	7	0	0	0	1	0
203	1M48	Interleukin-2	7	2.884	0.412	0.0456072	4	0	0	2	1	0
204	1GSE	Glutathione S-transferase A1	6	2.955	0.4925	0.0431569	5	0	0	0	1	0
205	1B4Q	Glutaredoxin-1	5	2.696	0.5392	0.0424487	1	1	2	0	1	0
206	1X89	Neutrophil gelatinase-associated lipocalin	7	2.934	0.4191	0.0423419	5	0	1	0	1	0
207	1LJR	Glutathione S-transferase theta-2	7	2.873	0.4104	0.0397906	1	1	1	1	3	0
208	1KJL	Galectin-3	7	2.788	0.3983	0.0360447	0	0	0	4	3	0
209	2C30	Serine/threonine-protein kinase PAK 6	6	2.884	0.4806	0.00988242	0	0	1	1	4	0
210	1DKF	Retinoic acid receptor alpha	8	3.016	0.3769	-0.00416908	5	0	0	0	3	0
211	1RKP	cGMP-specific 3,5-cyclic phosphodiesterase	4	2.531	0.6326	-0.00544268	1	0	0	0	2	1
212	1GZ4	NAD-dependent malic enzyme, mitochondrial	5	2.909	0.5819	-0.00865192	0	0	2	0	3	0
213	1H0C	Serine--pyruvate aminotransferase	7	2.928	0.4183	-0.0135283	2	0	1	1	2	1
214	1U3W	Alcohol dehydrogenase 1C	5	2.751	0.5503	-0.0498655	3	1	0	0	1	0
215	3DEJ	Caspase-3	3	2.519	0.8397	-0.0509908	2	0	0	0	1	0
216	2QCF	Uridine 5-monophosphate synthase	6	2.682	0.4469	-0.0530417	0	0	1	2	3	0
217	1O1V	Gastrotropin	7	3.011	0.4302	-0.0545592	5	0	0	1	1	0
218	1MLW	Tryptophan 5-hydroxylase 1	7	2.909	0.4155	-0.0580733	1	0	0	2	4	0
219	1UEJ	Uridine-cytidine kinase 2	6	2.734	0.4557	-0.062052	1	0	0	2	3	0
220	1QYX	Estradiol 17-beta-dehydrogenase 1	5	2.917	0.5834	-0.0641708	4	0	0	0	1	0
221	1MS6	Cathepsin S	7	2.808	0.4011	-0.0679555	3	0	0	2	2	0
222	1E8Z	Phosphatidylinositol-4,5-bisphosphate 3-kinase catalytic subunit gamma isoform	5	2.746	0.5491	-0.0717003	3	1	0	0	1	0
223	1HRK	Ferrochelatase, mitochondrial	8	2.933	0.3666	-0.0954013	5	0	0	2	1	0
224	1HTI	Triosephosphate isomerase	6	2.837	0.4729	-0.106846	1	0	2	0	3	0
225	2Q6C	3-hydroxy-3-methylglutaryl-coenzyme A reductase	5	2.684	0.5368	-0.109823	2	0	1	0	2	0
226	3F0R	Histone deacetylase 8	5	2.769	0.5539	-0.110557	4	0	0	1	0	0
227	1ND5	Prostatic acid phosphatase	6	2.892	0.4819	-0.113825	2	1	1	0	2	0
228	1GBN	Ornithine aminotransferase, mitochondrial	8	2.901	0.3627	-0.116756	2	0	2	0	4	0
229	2FB8	B-Raf proto-oncogene serine/threonine-protein kinase	4	2.628	0.6569	-0.13955	3	0	0	0	1	0
230	2GV7	Suppressor of tumorigenicity protein 14	6	2.492	0.4154	-0.140478	1	2	0	1	2	0
231	2VWV	Ephrin type-B receptor 4	5	2.667	0.5333	-0.150064	2	0	0	1	2	0
232	3FZK	Heat shock cognate 71 kDa protein	4	2.521	0.6302	-0.165214	2	0	0	0	2	0
233	1I72	S-adenosylmethionine decarboxylase proenzyme	4	2.371	0.5929	-0.175573	0	0	0	1	3	0
234	1MP8	Focal adhesion kinase 1	7	2.885	0.4122	-0.177167	0	0	1	3	3	0
235	2P16	Coagulation factor X	4	2.47	0.6175	-0.189255	2	0	0	1	1	0
236	1OSH	Bile acid receptor	5	2.754	0.5508	-0.19817	5	0	0	0	0	0
237	2ACL	Retinoic acid receptor RXR-alpha	4	2.559	0.6397	-0.209011	3	0	0	0	1	0
238	1NUQ	Nicotinamide mononucleotide adenylyltransferase 3	7	2.564	0.3663	-0.216021	0	0	1	2	3	1
239	1IZ2	Alpha-1-antitrypsin	6	2.684	0.4474	-0.231455	3	0	0	2	1	0
240	1U81	ADP-ribosylation factor 1	4	2.614	0.6534	-0.234938	0	0	1	0	3	0
241	1Q22	Sulfotransferase family cytosolic 2B member 1	7	2.906	0.4152	-0.247165	6	0	0	0	1	0
242	2B7A	Tyrosine-protein kinase JAK2	7	2.863	0.409	-0.250876	3	0	0	2	2	0
243	1JBQ	Cystathionine beta-synthase	7	2.849	0.4071	-0.262486	2	0	1	0	4	0
244	3C3U	Aldo-keto reductase family 1 member C1	4	2.405	0.6012	-0.267029	2	0	1	0	1	0
245	1G3M	Estrogen sulfotransferase	7	2.88	0.4115	-0.269031	6	0	0	0	1	0
246	3F7H	Baculoviral IAP repeat-containing protein 7	6	2.606	0.4343	-0.271967	2	1	0	1	2	0
247	1BM6	Stromelysin-1	3	2.544	0.8481	-0.272761	2	0	0	0	1	0
248	2BRG	Serine/threonine-protein kinase Chk1	3	2.379	0.7931	-0.278702	2	0	0	0	1	0
249	2I6B	Adenosine kinase	6	2.884	0.4807	-0.289179	5	0	0	0	1	0
250	1O7A	Beta-hexosaminidase beta chain	8	2.891	0.3614	-0.301403	1	0	0	3	4	0
251	1IRJ	Protein S100-A9	7	2.773	0.3961	-0.301491	4	0	0	3	0	0
252	1JQE	Histamine N-methyltransferase	8	2.98	0.3725	-0.306124	7	1	0	0	0	0
253	1UPQ	Pleckstrin homology domain-containing family A member 4	7	2.969	0.4241	-0.341681	0	0	3	4	0	0
254	1MA0	Alcohol dehydrogenase class-3	6	2.875	0.4791	-0.382812	4	0	1	0	1	0
255	1I44	Insulin receptor	8	3.002	0.3752	-0.39248	0	0	2	2	4	0
256	1RW8	TGF-beta receptor type-1	6	2.837	0.4728	-0.410168	5	0	0	0	1	0
257	1DS6	Ras-related C3 botulinum toxin substrate 2	5	2.494	0.4988	-0.416491	0	0	0	2	3	0
258	1ELV	Complement C1s subcomponent	6	2.631	0.4385	-0.433074	0	1	1	1	3	0
259	2B7D	Coagulation factor VII	6	2.408	0.4013	-0.462041	1	1	1	2	1	0
260	1E7E	Serum albumin	3	2.445	0.8151	-0.481476	3	0	0	0	0	0
261	1A7A	Adenosylhomocysteinase	5	2.652	0.5304	-0.481549	0	0	0	2	3	0
262	3BBT	Receptor tyrosine-protein kinase erbB-4	6	2.679	0.4465	-0.487054	5	0	0	0	1	0
263	1P49	Steryl-sulfatase	3	2.45	0.8167	-0.576433	3	0	0	0	0	0
264	1ZGY	Peroxisome proliferator-activated receptor gamma	3	2.219	0.7395	-0.582744	2	0	0	0	1	0
265	1ORE	Adenine phosphoribosyltransferase	7	2.645	0.3779	-0.590964	0	0	0	3	4	0
266	2V61	Amine oxidase [flavin-containing] B	4	2.476	0.619	-0.612778	3	0	0	1	0	0
267	1N69	Proactivator polypeptide	7	2.717	0.3881	-0.622587	6	0	1	0	0	0
268	3DY6	Peroxisome proliferator-activated receptor delta	4	2.481	0.6203	-0.636998	3	0	0	0	1	0
269	2SHP	Tyrosine-protein phosphatase non-receptor type 11	5	2.684	0.5368	-0.668619	4	1	0	0	0	0
270	1XVP	Nuclear receptor subfamily 1 group I member 3	6	2.655	0.4425	-0.691992	6	0	0	0	0	0
271	1T2F	L-lactate dehydrogenase B chain	5	2.621	0.5243	-0.706033	0	0	1	1	3	0
272	1UNL	Cyclin-dependent kinase 5 activator 1	6	2.326	0.3877	-0.711091	3	0	0	2	1	0
273	1IHI	Aldo-keto reductase family 1 member C2	7	2.751	0.393	-0.743234	3	0	1	1	2	0
274	1WOK	Poly [ADP-ribose] polymerase 1	5	2.513	0.5026	-0.779498	3	0	0	1	1	0
275	1HE2	Flavin reductase	6	2.614	0.4357	-0.816635	4	0	1	0	1	0
276	20HQ	Beta-secretase 1	4	2.412	0.6031	-0.83438	3	0	0	1	0	0
277	1VJ5	Epoxide hydrolase 2	5	2.475	0.4949	-0.865012	3	0	0	1	1	0
278	1HAK	Annexin A5	4	2.581	0.6451	-0.876174	3	0	0	0	1	0
279	2FOY	Carbonic anhydrase 1	5	2.259	0.4518	-0.882837	1	0	2	1	1	0
280	1M4U	Bone morphogenetic protein 7	4	2.253	0.5633	-0.924414	0	0	0	1	3	0
281	10F7	Aldehyde dehydrogenase, mitochondrial	5	2.333	0.4667	-0.927908	2	0	0	2	1	0
282	1RML	Heparin-binding growth factor 1	5	2.377	0.4754	-0.932474	1	0	3	0	1	0
283	2PE0	3-phosphoinositide-dependent protein kinase 1	4	2.29	0.5724	-0.937074	3	0	0	0	1	0
284	1JUJ	Thymidylate synthase	4	2.502	0.6256	-0.939311	2	0	1	0	1	0
285	1PQ2	Cytochrome P450 2C8	7	2.563	0.3662	-0.952276	5	0	1	0	1	0
286	1SZ7	Trafficking protein particle complex subunit 3	6	2.519	0.4199	-1.00577	5	0	0	0	1	0
287	1DIC	Complement factor D	4	2.26	0.5651	-1.06077	2	0	0	0	2	0
288	3D7T	Tyrosine-protein kinase CSK	6	2.293	0.3822	-1.11954	3	1	0	1	1	0
289	1AGW	Basic fibroblast growth factor receptor 1	4	2.134	0.5336	-1.1998	2	0	0	1	1	0
290	2UW9	RAC-beta serine/threonine-protein kinase	6	2.165	0.3609	-1.27594	3	1	0	1	1	0
291	1KWM	Carboxypeptidase B	5	2.451	0.4902	-1.28204	0	0	2	0	3	0
292	2A2Y	Kinesin-like protein KIF11	4	2.302	0.5754	-1.30601	3	0	0	0	1	0
293	1J78	Vitamin D-binding protein	4	2.519	0.6299	-1.36462	4	0	0	0	0	0
294	2PIN	Thyroid hormone receptor beta	3	2.247	0.7489	-1.48641	3	0	0	0	0	0
295	1A5H	Tissue-type plasminogen activator	5	2.007	0.4015	-1.55328	2	2	0	0	1	0
296	1PME	Mitogen-activated protein kinase 1	3	2.096	0.6988	-1.64209	3	0	0	0	0	0
297	1N83	Nuclear receptor ROR-alpha	4	2.246	0.5616	-1.66888	4	0	0	0	0	0
298	1RV1	E3 ubiquitin-protein ligase Mdm2	5	2.263	0.4526	-1.73293	4	0	0	1	0	0
299	1O6U	SEC14-like protein 2	5	2.205	0.4411	-1.82191	5	0	0	0	0	0
300	1T84	Wiskott-Aldrich syndrome protein	5	2.084	0.4168	-2.44831	5	0	0	0	0	0
