# Supplementary material for: An In-Silico, In-Vitro and In-Vivo Combined Approach to Identify NMNATs as Potential Protein Targets of ProEGCG for Treatment of Endometriosis
Source: Front Pharmacol. 2021 Oct 14;12:714790. doi: 10.3389/fphar.2021.714790 (PMC8552031; doi:10.3389/fphar.2021.714790)
Supplement: Supplementary file 5 [file Table1.xlsx]

## Sheet: Sheet1
KEGG terms	Fold Enrichment	PValue	Genes
ProEGCG
Pyruvate metabolism	4.97448	0.00245246	HAGH, LDHB, ME2, PKLR, ALDH2, GLO1, PCK1
Renin-angiotensin system	4.94359	0.0448537	REN, MME, CMA1, CTSG
Nicotinate and nicotinamide metabolism	4.90097	0.0175258	NMNAT3, NT5M, BST1, PNP, NMNAT1
Pancreatic cancer	4.81049	7.59e-05	PIK3CG, EGFR, CDC42, MAPK1, BRAF, TGFBR1, MAPK8, CDK6, MAPK10, STAT1, TGFB2
Drug metabolism - cytochrome P450	4.59826	0.000112	GSTM1, GSTA1, GSTM2, GSTA3, GSTT2B, CYP2C9, CYP2C8, MAOB, ADH1C, ADH5, GSTP1
Arginine and proline metabolism	4.5481	0.00163694	SRM, ARG2, MAOB, ALDH2, NOS3, NOS2, AMD1, OAT
Complement and coagulation cascades	4.53162	0.000127	PLAT, F11, F10, CFB, F3, F2, SERPINA1, C1S, CFD, PLAU, C8G
Glutathione metabolism	4.45892	0.00184186	GSTM1, GSTA1, GSTM2, GSR, GSTA3, GSTT2B, SRM, GSTP1
Chemical carcinogenesis	4.26384	9.59e-05	GSTM1, GSTA1, GSTM2, GSTA3, CBR1, GSTT2B, CYP2C9, CYP2C8, HSD11B1, ADH1C, ADH5, GSTP1
Arachidonic acid metabolism	4.19394	0.0011935	AKR1C3, CBR1, PLA2G10, CYP2C9, CYP2C8, PLA2G2A, EPHX2, LTA4H, HPGDS
EGCG
Starch and sucrose metabolism	5.25516	0.00501555	GPI, GCK, PYGL, HK1, AMY1B, AMY2A
Central carbon metabolism in cancer	4.96777	5.75e-05	PIK3CG, FGFR2, EGFR, MAPK1, FGFR1, HRAS, GCK, MET, HK1, KIT, PDHB
Galactose metabolism	4.81723	0.0186214	GALK1, GCK, AKR1B1, HK1, GALE
Amino sugar and nucleotide sugar metabolism	4.81723	0.0011615	GALK1, GPI, GNPDA1, GCK, HEXB, HK1, GALE, CHIT1
Endometrial cancer	4.44667	0.00187785	PIK3CG, EGFR, MAPK1, PDPK1, HRAS, BRAF, GSK3B, CTNNA1
Ovarian steroidogenesis	4.12905	0.00634847	AKR1C3, IGF1R, HSD17B1, IGF1, PRKACA, INSR, CYP19A1
Prolactin signaling pathway	4.0709	0.000678	PIK3CG, MAPK1, HRAS, GCK, MAPK14, GSK3B, ESR1, JAK2, MAPK10, SRC
Thyroid hormone signaling pathway	4.02134	8.15e-06	PIK3CG, HRAS, KAT2B, THRA, THRB, RXRB, RXRA, ESR1, SRC, MAPK1, PDPK1, NCOA1, GSK3B, RHEB, MDM2, PRKACA
Chronic myeloid leukemia	4.01436	0.000752	PIK3CG, MAPK1, HRAS, BRAF, TGFBR1, TGFBR2, MDM2, CDK6, ABL1, PTPN11
Glioma	4.002	0.00163118	PIK3CG, EGFR, MAPK1, IGF1R, HRAS, BRAF, MDM2, IGF1, CDK6
