# Supplementary material for: An In-Silico, In-Vitro and In-Vivo Combined Approach to Identify NMNATs as Potential Protein Targets of ProEGCG for Treatment of Endometriosis
Source: Front Pharmacol. 2021 Oct 14;12:714790. doi: 10.3389/fphar.2021.714790 (PMC8552031; doi:10.3389/fphar.2021.714790)
Supplement: Supplementary file 6 [file DataSheet2.xlsx]

## Sheet: EGCG vs ct (FC>2,Pvalue < 0.05)
Gene	FC EGCG vs Control	P value EGCG vs Control
AA174961	7.33875	0.0455205
AA267875	-4.75155	0.00698692
Aars	-2.46004	0.0415595
Aarsd1	-2.16531	0.0367316
Aass	-4.79036	0.0230158
Abat	-2.06825	0.0409318
Abca12	-5.84254	0.0304837
Abca13	-25.1565	0.00465906
Abcc9	-2.61633	0.0366378
Abhd18	-2.14763	0.022315
Abi3bp	-3.94062	0.0320644
Abr	-3.49959	0.0342737
Acer1	-4.523	0.0369711
Acer2	-2.44767	0.013217
Acot3	-2.04468	0.039061
Acta1	-29.6554	0.0480868
Actbl2	-2.8055	0.0385996
Actn2	-2.63918	0.0285947
Actrt3	-2.44594	0.0269629
Adam2	-3.34506	0.049281
Adam28	-2.45971	0.0456434
Adam29	-2.48941	0.0494938
Adam3	-2.21363	0.0289075
Adamts17	-2.22001	0.0366917
Adamts20	-16.6079	0.0436582
Adamts9	-2.14569	0.0019773
Adarb1	-4.60712	0.0410679
Adarb2	-2.66305	0.0236305
Adgb	-18.1462	0.0414207
Adgrb3	-9.66826	0.0212881
Adgrg4	-2.34052	0.0285787
Adh4	-2.20606	0.0355249
AF061179	-2.862	0.0217948
AF067061	-3.50811	0.031985
AF087578	-2.17637	0.0342895
AF178753	-5.41204	0.0495412
AF296421	-2.38857	0.0141753
AF366264	-3.21193	0.0313378
Aff1	-2.07081	0.00592795
Aff2	-4.66297	0.0287246
Afg3l1	-6.1816	0.0173193
Agbl1	-2.17642	0.0463515
Agk	-5.03644	0.0494256
Agtr1b	-2.13457	0.0158228
Ahcyl1	-2.09586	0.0087497
Ahrr	-2.53603	0.0415575
AI195381	-2.01823	0.0240929
AI317158	-2.27341	0.0246148
AI449212	-2.87585	0.0249794
AI480461	-3.8054	0.0197693
AI509003	-3.48445	0.0335869
AI509287	-10.4533	0.00998644
AI593214	-2.51479	0.0494161
AI835735	-4.01306	0.0213463
AI842900	-2.04515	0.0313283
AI849053	-2.82609	0.0358629
Aicda	-2.50904	0.0285423
AJ833571	36.3659	0.0305188
AK002909	-2.03837	0.00821315
AK004627	-3.96929	0.0380939
AK005589	-2.5554	0.0397699
AK005601	-2.58486	0.0401955
AK005614	-2.66485	0.0353662
AK005827	-3.51208	0.0421563
AK005972	-3.88284	0.0414619
AK006227	-2.05051	0.0433901
AK006305	-2.06244	0.0346515
AK006385	-2.44347	0.047965
AK006404	-29.2582	0.0371632
AK006712	-4.81838	0.0402621
AK006919	-2.02737	0.0136204
AK006937	-2.55172	0.0353114
AK006973	-2.82809	0.0290022
AK007076	-3.47406	0.00798263
AK008011	-2.04547	0.0388066
AK008488	-2.58751	0.0280152
AK008541	-2.57335	0.0357807
AK009122	-3.77892	0.0413269
AK009383	-4.26966	0.0413563
AK014620	-3.73321	0.0442657
AK014733	-3.29271	0.0435235
AK014901	-2.15466	0.021343
AK014951	-2.98389	0.0439991
AK015050	-17.5078	0.0180467
AK015114	-3.0452	0.0479549
AK015118	-2.9543	0.0211752
AK015171	-2.11355	0.0072275
AK015209	-2.88394	0.0431458
AK015304	-6.3665	0.0358224
AK015390	-6.86172	0.0393238
AK015406	-6.05234	0.0225929
AK015435	-2.63082	0.0335239
AK015549	-2.63202	0.0464489
AK015626	-2.0431	0.0418873
AK015647	-2.12125	0.0454452
AK015648	-2.08989	0.0103973
AK015711	-2.06486	0.0342299
AK015759	-7.40336	0.0471631
AK015769	-2.33813	0.0255149
AK015818	-3.44121	0.0246145
AK016056	-2.74994	0.0252732
AK016092	-2.64805	0.0303692
AK016144	-3.40522	0.0376408
AK016246	-2.96497	0.02435
AK016503	-3.29814	0.0124643
AK016513	-4.09604	0.0349347
AK016528	-4.42702	0.0378501
AK016537	-3.33113	0.0176186
AK016539	-2.29033	0.0456169
AK016565	-2.31455	0.0346186
AK016814	-3.19977	0.0166335
AK016828	-3.00814	0.0293788
AK017080	-12140	0.0339222
AK017101	-3.02291	0.033453
AK017268	-2.8598	0.0223052
AK017623	-3.06417	0.0213625
AK017976	-3.27557	0.0287878
AK018278	-6.80663	0.0369728
AK019096	-42.1047	0.0230204
AK019187	-2.07624	0.028514
AK019531	-2.90645	0.0397911
AK019644	-2.43476	0.0238139
AK019794	-2.02112	0.0472143
AK019859	-3.61027	0.0457997
AK019940	-3.05096	0.0225624
AK019974	-2.99923	0.0473617
AK020178	-2.28374	0.0425079
AK020544	-2.17762	0.0261951
AK020696	-4.28115	0.0477845
AK020929	-2.53912	0.0131573
AK021294	-2.02014	0.0216066
AK029223	-3.02575	0.0471811
AK029486	8.51146	0.0364736
AK029662	-2.35815	0.028896
AK029692	-2.37983	0.0385169
AK029722	-2.13626	0.0280427
AK029817	-2.18661	0.0225478
AK030114	-2.80391	0.0317983
AK030357	-3.80574	0.0279299
AK031496	-2.56225	0.0339736
AK032428	-2.19475	0.0307842
AK032707	-4.12161	0.0246991
AK032925	-2.38198	0.0388912
AK032939	-3.66254	0.0269991
AK033261	-2.15062	0.0380439
AK033346	-12.2204	0.0341507
AK034316	-4.53048	0.0297146
AK034586	-8.22021	0.00791064
AK034854	-4.2916	0.0248374
AK035516	-3.51968	0.0473994
AK036235	-2.0948	0.0382087
AK036349	-2.2696	0.0319472
AK037207	-3.7693	0.0414435
AK037412	-2.29713	0.0425685
AK037654	-3.14439	0.0149744
AK038031	-5.03681	0.0084342
AK038745	-2.10543	0.0198223
AK038885	6.43699	0.032131
AK039099	-2.56872	0.0491295
AK039208	-2.38164	0.0233713
AK039372	-3.80719	0.0304709
AK039395	-4.30677	0.0269415
AK039538	-3.21192	0.0212068
AK039675	-2.25404	0.0475675
AK039909	-2.0956	0.0267762
AK039916	-2.29334	0.0461694
AK039921	-2.6865	0.0224312
AK039950	-6.42146	0.0194412
AK040455	-3.8319	0.0327679
AK040630	-8.68994	0.00257666
AK040963	-2.15324	0.0206837
AK041157	-3.45444	0.00822437
AK041570	-2.02006	0.0196414
AK041585	-3.28366	0.0391779
AK041794	-2.00894	0.0468102
AK042419	-2.17968	0.035234
AK042983	10.9577	0.0486532
AK043180	-2.39982	0.00692549
AK043862	-2.54815	0.0392985
AK043882	171.782	0.0239237
AK044301	-2.32912	0.0463832
AK044327	-2.73988	0.0492152
AK045285	-9.30757	0.0445754
AK045626	-2.32731	0.0233479
AK045769	-2.147	0.0443474
AK045996	-2.0628	0.0439817
AK046285	-3.07454	0.0290041
AK046645	-2.55164	0.0298392
AK047379	-2.92038	0.0255006
AK048285	-2.29358	0.0355899
AK048398	-2.03051	0.0376715
AK050218	-5.33578	0.035742
AK051589	-2.90936	0.0363361
AK051590	-2.16941	0.0282174
AK051599	-2.96931	0.0402906
AK051762	-2.42728	0.0186518
AK053308	-2.7335	0.0460359
AK053394	-30.0134	0.0330266
AK054314	-3.46327	0.0342831
AK076143	-3.48207	0.0228237
AK076237	-5.43852	0.0212916
AK076657	-5.9569	0.0317803
AK076702	-4.62872	0.0249567
AK076759	-5.99382	0.0488326
AK076790	-2.78128	0.0220861
AK076958	-5.39603	0.0295343
AK076988	-2.436	0.0246947
AK077805	-2.15115	0.0495839
AK077946	-2.85927	0.0173691
AK077986	-2.48984	0.0423156
AK078638	-2.14366	0.0277599
AK078702	-2.26102	0.0226435
AK078746	-6.11172	0.0493554
AK079143	-3.21695	0.010927
AK079443	-4.31448	0.0313713
AK079688	-2.9379	0.0327021
AK079709	-2.05245	0.0369842
AK080115	9.48676	0.032005
AK080174	-2.12775	0.0252227
AK080311	-2.45946	0.0251263
AK080367	-2.43266	0.0276493
AK080458	-3.88799	0.0222125
AK081058	-2.79553	0.0427351
AK081189	-2.69576	0.0281717
AK081726	-2.27217	0.0440331
AK081791	-2.28354	0.0307136
AK083495	-2.07191	0.0107373
AK083906	-3.16593	0.0305986
AK084651	-2.12564	0.0261276
AK086154	-2.82591	0.0392729
AK086499	-14.2575	0.0359722
AK088382	12.593	0.0147663
AK089443	-2.33589	0.0314566
AK089505	-2.18723	0.0368191
AK089744	-2.01801	0.00868728
AK089955	-3.70506	0.0331168
AK132735	-2.01758	0.0479505
AK133374	-4.81639	0.0393126
AK134699	-2.1808	0.0185407
AK135703	-2.84811	0.0409134
AK136154	-5.01411	0.0484152
AK136824	-2.55305	0.0489368
AK136931	-6.13929	0.0142705
AK137386	-3.03221	0.0338436
AK137448	-2.02585	0.0249214
AK138083	-2.73228	0.0414946
AK138162	-2.31011	0.0273002
AK139740	-2.58483	0.0286765
AK140029	-2.14149	0.0242798
AK141100	-2.08995	0.0290796
AK141773	-2.99135	0.00878508
AK142431	-5.23359	0.0470636
AK143143	-5.33585	0.038454
AK144576	-2.61886	0.0299934
AK145231	-2.02579	0.0290579
AK145395	-2.07697	0.0245338
AK148615	-2.39334	0.0439327
AK148658	-2.86103	0.047761
AK149896	-2.25066	0.0301105
AK153608	-2.52825	0.0448773
AK154552	-3.28279	0.0490282
AK156149	-3.72979	0.0215767
AK158291	-2.19576	0.0277956
AK159351	-2.28946	0.0188256
AK160242	-2.47696	0.0239647
AK164498	-3.82955	0.0285067
AK181140	-2.36046	0.030729
AK192600	-2.10166	0.0309256
Akr1c20	-2.09881	0.0469768
AL117821	-6.47314	0.0329641
Aldob	-3.06139	0.0300792
Alkbh3	-2.02008	0.0417853
Ampd3	49.2857	0.0443599
Anapc5	-2.89718	0.044317
Ank1	-2.00906	0.00892744
Ankfn1	-2.38271	0.0369207
Ankk1	-2.66358	0.0495194
Ankrd34b	-3.21556	0.0454718
Ankrd34c	-2.33562	0.0342597
Anks6	-2.52061	0.022084
Ano3	-5.1261	0.0254356
Anp32a	-2.25405	0.0215439
Anxa4	-2.12254	0.0199218
Aoah	-2.17732	0.0146212
Ap4e1	-2.26208	0.0301988
Aplp1	-6.93574	0.00742588
Apol7d	-3.47128	0.037222
Apom	-3.01548	0.0379773
Arap3	-2.68773	0.0037778
Arfgap1	-2.88962	0.0433635
Arglu1	-3.54817	0.0249041
Arhgap15os	-2.00312	0.0306001
Arhgap27os3	4.194	0.0445383
Arhgap29	-3.90094	0.00131933
Arhgap33os	-16.1116	0.0330348
Arhgef17	9.32308	0.0190558
Arid2	4.32511	0.0337689
Arih2	-3.6899	0.0031882
Arl5c	-2.0169	0.0304011
Armc7	-3.77118	0.0409322
Armh1	-2.19306	0.0284236
Arnt	-3.64485	0.0403981
Arntl	8.77347	0.0385887
Arntl2	-3.50771	0.0290649
Arvcf	-149.342	0.0445102
Asah2	-2.66227	0.00942166
Asic3	19.8996	0.046584
Aspm	-2.09053	0.0220529
Asz1	-2.02199	0.0345743
Atg16l2	-3.15509	0.0166673
Atg9b	-2.51389	0.0325096
Atoh1	-4.52311	0.0401177
Atp2b3	-3.37058	0.0309423
Atp2c1	-2.37445	0.0279983
Atp5d	-5.76774	0.0253208
Atp6v0b	-2.04143	0.011434
Atp6v1a	-6.44778	0.0235015
Atp6v1g2	-2.13238	0.00421484
Atrx	-2.73921	0.0259869
AU015558	-7.82226	0.0283652
AU015791	-5.06146	0.0336128
AU016765	-5.34159	0.0450954
AU021884	-2.05561	0.0445836
AU024245	-2.267	0.0245211
AU043392	-3.16235	0.0211477
AU067648	-2.00406	0.0225002
AV165647	-2.23858	0.0399599
AV355937	-5.444	0.038643
AV456781	-2.7756	0.00961359
AV463884	-2.66775	0.041074
AV467915	-3.2155	0.0250381
AW011738	-87.1398	0.0428626
AW048141	-2.68817	0.0203919
AW050000	-3.38149	0.0404691
AW244368	-3.78349	0.0244856
AW493563	-2.13731	0.0233358
AW912136	-2.53549	0.0326979
AY158221	-2.35251	0.0319462
AY259500	-5.32392	0.0458805
AY512915	-8.51815	0.0281119
AY648648	7.53859	0.0440015
AY702103	-2.10978	0.0337018
AY860976	5.36683	0.0380168
B230104C14Rik	-2.43178	0.0295976
B230206H07Rik	-2.19442	0.0439497
B230207O21Rik	-2.02618	0.0480387
B230323A14Rik	-2.28007	0.0383964
B430212C06Rik	-3.03275	0.0228245
B930082K07Rik	-2.81571	0.0452628
Bach2	-13.8848	0.0199452
Bag2	-3.25316	0.00691321
Bag6	-2.03064	0.0333965
Banf2os	-3.17577	0.0249739
Batf2	-3.54652	0.0159841
Baz1a	-2.01151	0.0352151
Baz2b	-2.67235	0.00975569
BB179049	-2.66269	0.0271996
BB198371	-2.72402	0.0216854
BB247860	-2.17756	0.045161
BB462381	7.39934	0.0301661
BB633160	-3.06266	0.0154875
BB636563	-11.344	0.0437787
BB713528	-4.33623	0.0373946
Bbof1	-3.15474	0.0422738
Bbs5	-2.16563	0.0447945
BC002189	-2.24931	0.0227991
BC006965	-2.31902	0.0250625
BC016548	-2.27987	0.0339938
BC018473	-4.05644	0.0235039
BC019684	-2.02392	0.0314767
BC021782	-2.21855	0.0203483
BC023070	30.627	0.034611
BC023846	-2.59626	0.0347341
BC025923	-2.572	0.0386355
BC027696	-2.18182	0.0434866
BC030469	-3.07674	0.0415724
BC039966	-2.0378	0.0214794
BC042761	-3.07153	0.038858
BC048403	-29.4002	0.0358644
BC048644	-2.0772	0.025058
BC048947	-5.61591	0.0154057
BC049715	-2.07159	0.0214729
BC049730	-2.11246	0.0437597
BC051408	-19.1271	0.0356481
BC057602	-2.15512	0.00631698
BC058985	-2.91099	0.0382814
BC107364	-2.1227	0.0453285
BC108946	-6.29474	0.0489791
BC110678	-2.53907	0.0497827
BC116243	-5.6912	0.0434739
BC119390	-2.50891	0.0248759
BC119425	-2.11296	0.0365787
BC127131	-34.2857	0.0191942
BC147106	-11.4294	0.0396979
BC157910	4.16757	0.0207095
BC160365	-2.30197	0.0237192
Bcl9	-2.38805	0.00204369
BE307415	-2.11235	0.0440889
BE656555	-2.12481	0.0466016
BE981836	-2.66902	0.0216786
BF303045	-2.47526	0.0344098
BG065859	-2.20514	0.0427265
BG070780	-2.52005	0.0272
BG080041	32.6125	0.0478057
BG081649	-2.07563	0.0273857
Bgn	17.6283	0.0394464
Bhmt	-2.38642	0.0351499
BI661026	-2.44007	0.0274148
BM216128	-14.8741	0.0348143
BM238385	-2.5095	0.0409934
Bmp5	-3.90052	0.0239327
Bmx	-2.20629	0.00199994
Bola2	7.0089	0.0472095
Bpifb2	-2.87645	0.0293667
BQ176219	-2.37619	0.0488206
Brd8	-3.14414	0.00202341
Brs3	-2.83792	0.0238582
Bst2	-5.60526	0.0206571
Btbd3	-2.82389	0.0251973
Btbd35f27	-2.10389	0.0378923
Btbd7	-3.31659	0.0286852
Btk	-2.32252	0.030089
Btnl5-ps	-3.76145	0.0396383
Btnl6	-3.70666	0.0347332
BU844343	-2.47754	0.0301642
BU935677	-3.47045	0.0326351
BU962389	-2.05536	0.0368524
BX515732	-2.46368	0.0410247
BX522731	-2.36709	0.0121281
BX527097	-2.91684	0.0369969
BY092611	-6.22546	0.0330104
BY726277	-2.30357	0.0367137
BY754829	-2.28926	0.0420338
BY780362	-3.20536	0.0353271
C030007H22Rik	-3.79808	0.031484
C130021H21Rik	-2.24747	0.0436068
C130060K24Rik	-2.09502	0.0362331
C130083M11Rik	-2.89971	0.0306471
C230057A21Rik	-6.79694	0.0234953
C230079O03Rik	-2.21333	0.0210973
C330004P14Rik	-2.34265	0.0481257
C330019F10Rik	-3.6333	0.0378655
C530043A13Rik	-2.66274	0.0498064
C730037M02Rik	-3.06634	0.0410736
C87102	-4.08461	0.0263666
C8a	-2.31572	0.0333747
C920008G01Rik	-4.45218	0.0248994
C9orf72	-2.57386	0.0308794
CA481107	-2.68668	0.038099
CA880624	-6.48832	0.0214878
Cabs1	-2.14479	0.0283441
Cacna1b	-2.33357	0.0177802
Cacna1i	36.9802	0.0299424
Cacna2d2	-2.19825	0.0102582
Cadps	-2.55016	0.0320531
Calm1	-3.27356	0.034094
Calm4	-2.33199	0.0415186
Camk2d	-5.69158	0.00660217
Camkv	-2.19711	0.0371666
Capn1	-34.3312	0.0486903
Car10	-2.53547	0.0451316
Carmil1	-3.8761	0.0387192
Casp9	-3.10963	0.0428832
Catsper4	-3.3474	0.0355825
Catspere2	-4.09281	0.00857196
CB194565	-3.08628	0.0349793
Cbx3	-3.08035	0.0298282
Cc2d2b	-5.08769	0.0330721
Ccar1	-2.1182	0.0304946
Ccbe1	-3.62269	0.0394445
Ccdc142	-3.43184	0.0117737
Ccdc144b	-2.59974	0.0380524
Ccdc148	-2.3975	0.0107425
Ccdc158	-8.63716	0.0476104
Ccdc169	-3.20368	0.0316023
Ccdc36	-2.07967	0.0163639
Ccdc40	-2.997	0.0473326
Ccdc54	-2.5014	0.043902
Ccdc62	-50.8407	0.0427424
Ccdc88a	-2.11314	0.0479458
Ccdc88c	-2.11278	0.0328154
Ccdc97	-3.52416	0.0452729
Ccl2	-2.17445	0.0124948
Ccl21a	-2.30717	0.0025128
Ccl26	-4.91663	0.0436432
Ccna1	-2.45087	0.0323626
Ccnd3	-3.54002	0.0247548
Ccnf	-3.53925	0.0458906
Ccr1	-2.74765	0.0463887
Ccr9	-2.7062	0.0469356
Cd200r3	-4.74946	0.0457872
Cd247	-2.05665	0.0173402
Cd33	-5.33845	0.038802
Cd47	-2.04807	0.0087105
Cdc14a	-2.33451	0.0460033
Cdc42ep2	-2.22501	0.0379719
Cdh18	-5.58073	0.0408924
Cdh22	-11.7491	0.0282017
Cdh7	-2.13857	0.0443096
Cdh9	-4.36578	0.0478836
Cdhr3	-2.9684	0.0427558
Cdhr4	-23.4493	0.0214652
Cdhr5	-4.1824	0.0417888
Cdk17	-5.08689	0.0276789
Cdkn1a	-18.8417	0.0472499
Cdkn3	-11.0987	0.0479175
Ceacam-ps1	-2.26278	0.0428711
Ceacam12	-3.26243	0.049975
Ceacam19	10.6694	0.0414484
Cep128	-2.52621	0.0430822
Cep295nl	-3.35056	0.00766754
Cep70	-2.72267	0.0259238
Cept1	-10.8361	0.0043979
Ces1b	-2.19648	0.0407162
CF105463	-2.09007	0.0288796
CF546364	22.9323	0.0496698
CF616334	-2.06133	0.0416221
CF617977	-2.40315	0.0355512
Cfap206	-2.87684	0.0284192
Cfap46	-3.22434	0.0360188
Cfap54	-3.92174	0.0285425
Cfap61	-2.53281	0.0313281
Cfap74	-4.04945	0.0381264
Cfap97d1	-2.78412	0.045794
Cfap97d2	-6.03282	0.0381071
Cga	-2.43485	0.0323203
Chchd7	-3.70302	0.0254782
Chd5	-9.06679	0.0412869
Chd6	-3.14135	0.0404799
Chil3	-14.6477	0.00302438
Chmp4b	-2.87086	0.0207882
Chrna7	-2.3065	0.0363551
Chrna9	-2.58761	0.0117858
Chrnb3	-3.08348	0.0207794
Chtf8	-3.70502	0.0182351
Cic	-3.0355	0.0046272
Ciita	-8.98991	0.0026959
CK380237	-5.30255	0.0123441
Ckb	-3.60023	0.0307717
Clca4b	-3.14665	0.0310863
Clcn3	-2.23741	0.0118729
Clcnka	-2.07856	0.029183
Cldn16	-4.97136	0.0226046
Cldn5	-10.6893	0.0493657
Clec18a	-8.66102	0.0276839
Clec2h	-2.16	0.0278126
Clock	-2.17217	0.0214677
Clstn3	-10.6647	0.0287225
Cmss1	-3.27908	0.00750048
Cmtr1	-2.4072	0.00374962
Cnfn	-2.64839	0.0255452
Cnpy1	-2.22726	0.0475445
Cntn2	-2.05332	0.0274226
Cntn3	-20.3187	0.0284146
Cntn4	-3.00424	0.0392022
Cntrob	-3.48867	0.0251713
CO041942	-2.62733	0.0216565
CO046494	-2.43629	0.0384254
CO808875	-2.2717	0.0258344
CO814142	-6.7471	0.040681
Cobll1	-4.53127	0.0279174
Col13a1	-2.11865	0.00508994
Col19a1	-2.88112	0.0376864
Col1a1	-10.0052	0.0193869
Col28a1	-4.37472	0.0253266
Col3a1	17.4505	0.0463326
Colca2	-2.81137	0.0271974
Copg2os2	-2.43668	0.0183282
Cplx2	-3.6839	0.023614
Cpne4	-2.87547	0.0272194
Cpne5	-11.9752	0.0317311
Cpsf6	-2.3021	0.0160171
Cpsf7	-3.5379	0.0145169
CR519706	-3.3728	0.0355155
CR522689	-2.74145	0.022293
Cracr2a	-2.75742	0.0340018
Crb1	-2.31081	0.0336445
Crb2	-3.0124	0.0245892
Crem	-2.28229	0.0221473
Crmp1	-4.72421	0.0184423
Crnde	-2.19856	0.0211899
Crxos	-2.02975	0.037688
Cryba2	-6.16882	0.0466213
Crybb3	-2.70383	0.0187313
Crygb	-2.88313	0.0309529
Crygd	-15.377	0.00769077
Csn3	-6.6107	0.0485015
Cst12	-9.68219	0.033962
Cst13	-2.25614	0.0268942
Cst9	-2.38423	0.0443615
Ctc1	-2.19829	0.042222
Cthrc1	-2.38605	0.00902321
Ctnna3	-4.11253	0.0231776
Cts7	-4.43766	0.0253347
Cttnbp2	-2.37778	0.0481704
Cxcl13	-3.51205	0.0316872
Cxcl9	-2.08487	0.0181788
Cyb5r2	-2.20723	0.0461459
Cylc2	-3.551	0.0284154
Cyp2b10	-2.19777	0.0235804
Cyp2b13	-2.80854	0.0287054
Cyp2c67	-2.0245	0.0111594
Cyp2d26	-3.2995	0.0295914
Cyp2d40	-6.17064	0.0255629
Cyp2j13	-2.89088	0.0401268
Cyp4f18	-24.0471	0.0392004
D030018L15Rik	-3.37535	0.0345262
D030028A08Rik	-12.5635	0.0367713
D030068K23Rik	-3.33828	0.037164
D330041H03Rik	-3.59915	0.0233831
D430041D05Rik	-2.08884	0.0375043
D630014O11Rik	-2.73949	0.0403066
D6Ertd160e	-2.18692	0.0487069
D7Ertd443e	-3.27803	0.0316391
D86604	-2.04264	0.0475331
D89901	-2.07225	0.0305157
D930007P13Rik	-22.8521	0.049419
D930032P07Rik	-8.39777	0.0353027
Daam1	-16.8559	0.0168754
Dach1	114.448	0.0376656
Dazl	-2.0098	0.0265081
Dcdc2c	-2.36443	0.0400094
Dchs2	-2.05822	0.0299867
Ddx23	-3.28172	0.0372473
Ddx25	-3.27195	0.049907
Ddx27	40.4455	0.0294493
Ddx58	-8.86236	0.000698325
Defa-rs2	-2.15606	0.0309637
Defb28	44.0324	0.0468206
Defb29	-12.0652	0.0442962
Defb30	-4.9112	0.0359179
Defb33	-788.944	0.0243469
Defb34	-2.14158	0.0406375
Defb39	-48.2445	0.0338912
Defb47	-3.70224	0.0413852
Defb7	-2.52851	0.0170022
Depdc5	-11.3312	0.0427598
Desi2	-3.35647	0.0235969
Dffa	5.7459	0.00450453
Dgkeos	-3.56816	0.0406258
Dgki	-2.18143	0.035474
Dio3os	-7.92232	0.0350814
Dip2a	-3.44343	0.0497208
Disp3	-2.0019	0.0422963
Dlc1	-2.26522	0.0346659
Dlec1	-2.43561	0.0355824
Dlg2	-2.96191	0.0386879
Dlg4	-3.49205	0.0446943
Dll3	-3.77679	0.0221565
Dmd	-2.14975	0.0220293
Dmkn	-2.88464	0.0143503
Dmrt1i	-105.812	0.01601
Dmrtb1	-2.74154	0.0463037
Dmtf1	-3.48364	0.0149354
Dnah10	-3.05689	0.0155625
Dnah12	-9.45238	0.0238489
Dnah14	-4.48328	0.0302399
Dnah17	-10.2795	0.0472796
Dnah6	-2.98723	0.0373798
Dnah7b	-2.84863	0.0453244
Dnaja3	-2.42459	0.0307624
Dnajb13	-5.51258	0.0278117
Dnajc6	-3.94418	0.0166537
Dnase1	-3.69733	0.0353792
Dock3	-3.51793	0.0286007
Dok3	-2.01493	0.0183828
Dot1l	-3.56942	0.0463009
Dpp10	-4.32734	0.0465355
Dpys	-4.08259	0.0429597
Draxin	-2.90657	0.0421619
Drc1	-2.23584	0.00656624
Drc3	-2.43316	0.0246198
Drd4	-2.51388	0.0404361
Drd5	-2.47877	0.0350592
Dspp	-36.1907	0.024146
Dst	-3.05484	0.00959863
Dtymk	-5.8153	0.0149354
Dusp2	-3.12763	0.0256838
Dusp22	-2.60081	0.0195925
Dusp27	-2.69298	0.0331812
Dusp8	-7.35565	0.0239356
DV650639	-2.0181	0.0220249
DV655295	-38.9965	0.0266064
DV657299	-2.19486	0.0261588
Dync2h1	-2.76342	0.0246404
Dyrk1a	-3.81587	0.0371329
Dyrk4	-3.28653	0.0382163
E030042N06Rik	2.83516	0.0138125
E030046B03Rik	-3.14726	0.0391088
E130111B04Rik	-2.68038	0.0334446
E130114P18Rik	-3.12341	0.0433034
E2f8	-2.32178	4.26789e-05
E330037M01Rik	-3.29928	0.0386414
E430024P14Rik	-17.2136	0.0246485
Ebf4	-5.05754	0.0100411
Edaradd	-2.32051	0.0294501
Efcab12	-5.64054	0.0405488
Efcab6	-4.17257	0.0224416
Efcab7	12.1638	0.0257766
Efcc1	-2.04701	0.0313381
Eif3j2	25.6226	0.00245487
Eif4a2	6.84681	0.0330636
Eif4e1b	-2.8394	0.0273509
Eif4g1	-2.29288	0.00314491
Eif4g3	-3.107	0.0423316
Elovl1	-2.31561	0.0498514
Elovl2	-5.4118	0.0134762
Emx1	-3.28342	0.0315531
Enho	-2.54265	0.0067882
Eno1	-2.09496	0.0245367
Eomes	-2.00194	0.0158493
Epb41l3	-2.51928	0.0307972
Ephb4	-2.38442	0.0437192
Epn2	-2.27189	0.0282926
Epp13	-2.78287	0.0459416
Erc2	-2.79336	0.0309515
Ercc6	-2.02755	0.0235056
Erdr1	-2.58164	0.00735545
Erf	-5.43249	0.0319391
Ergic1	-3.25789	0.0432567
Ermard	-2.803	0.020502
Esm1	-2.37392	0.0413403
Esp36	-2.55289	0.0360209
Esp6	-10.8393	0.0430923
Esp8	-3.12361	0.0270494
Espnl	-2.22483	0.0486845
Esyt3	-3.50502	0.0243866
Etnk2	-2.09627	0.0317056
Etos1	-8.79354	0.0251832
Evi5	-2.65096	0.0397393
Evi5l	-2.13277	0.0292284
Exoc3l	-2.32181	0.0255149
Exoc4	-2.12014	0.0418957
Eya4	-2.65218	0.0351633
F830212C03Rik	-2.84021	0.044597
F9	-9.11055	0.0357874
Faf2	-2.37678	0.00544086
Fam120c	-5.7067	0.0358632
Fam155a	-2.60569	0.0196189
Fam163b	-2.12028	0.0279478
Fam166b	-2.23949	0.0344863
Fam181a	-2.57068	0.0484219
Fam185a	-9.82139	0.0468874
Fam19a1	-3.5498	0.0478546
Fam19a4	-2.08731	0.0438501
Fam227b	-4.05221	0.0215964
Fam71e2	-2.62758	0.044108
Fam78a	95.937	0.0273051
Fam81b	-3.07981	0.0391213
Fam90a1a	-2.17619	0.0414409
Fancm	-2.83871	0.0383606
Far1	-2.14651	0.0367298
Fastk	-2.14512	0.0258094
Fat3	-2.35063	0.0357191
Fbn1	-3.55386	0.00102168
Fbp2	-4.95163	0.0297107
Fbxo10	-3.44353	0.0487016
Fbxo31	-5.17112	0.0103021
Fbxo40	-9.22473	0.0398312
Fbxo43	-2.33312	0.0282791
Fbxw14	-2.0009	0.0254739
Fbxw17	-2.4255	0.0205784
Fcer2a	-2.14287	0.0103304
Fcgr1	-3.09879	0.00443131
Fcrl1	-2.43366	0.040527
Fcrl5	-2.01698	0.0474336
Fgb	-2.57947	0.0355903
Fgf1	-2.09373	0.0267151
Fgf12	-3.0713	0.0289783
Fgg	-2.00798	0.0262297
Filip1l	-8.72834	0.0475039
Fkbp15	2368.5	0.0275306
Fkbp6	-2.36769	0.0182675
Flt4	-3.1443	0.0400575
Fmo1	-3.1216	0.0380943
Fmo3	8.75964	0.0273333
Fmr1nb	-10.2214	0.0476092
Fn3k	-2.85782	0.0447094
Fndc11	-4.27684	0.0343289
Fndc8	-29.3045	0.0283423
Foxc2	-7.68763	0.0463798
Foxi2	411.194	0.0387782
Fpr-rs4	-3.22182	0.0226169
Frem1	-14.7749	0.0285169
Fshr	-2.33605	0.0285459
Fxyd3	-6.47517	0.00862633
Fxyd7	-2.78805	0.0118467
G630016G05Rik	-2.8517	0.0465829
G630064G18Rik	-3.6381	0.0274773
G630071F17Rik	-8.40815	0.0399046
G6pc2	-2.21805	0.0336877
Gaa	-2.83673	0.0363652
Gabrr1	-3.18614	0.0219593
Gal3st2	-2.63062	0.0435415
Galnt10	-2.53188	0.000181774
Galnt17	-2.19622	0.0123596
Garnl3	-2.26312	0.0332963
Gcfc2	-6.62461	0.032091
Gcg	-4.24513	0.0283611
Gcm1	-2.00373	0.0147497
Gdap1	-4.41646	0.0349885
Gdf2	-3.18914	0.0333779
Gfod2	-3.64157	0.00165626
Gfpt1	-2.06955	0.0260377
Gfral	-2.42074	0.0320185
Ggt6	-2.42983	0.0127818
Ghrhr	426.939	0.0364218
Gin1	-2.40545	0.0397577
Gja1	-2.94925	0.00513873
Gja8	-2.81766	0.00697631
Glb1l3	-2.84858	0.0493368
Glra1	-2.47397	0.0322178
Glrx3	-5.35951	0.020895
Glt1d1	-9.33655	0.0303283
Gm10069	-2.26394	0.0347314
Gm10190	-3.20206	0.0215729
Gm10220	-6.03699	0.0276149
Gm10280	-2.3019	0.0479228
Gm10322	-2.41525	0.0441855
Gm10399	-6.88744	0.0428368
Gm1043	-2.64286	0.0256556
Gm10522	-2.7807	0.029205
Gm10650	-12.0156	0.0367247
Gm10706	-2.56776	0.0431361
Gm10724	-5.48359	0.0483579
Gm10732	-2.45366	0.0370087
Gm10747	-3.06766	0.0396842
Gm10768	-4.50721	0.0261995
Gm10804	-2.39657	0.0391633
Gm10831	-2.19111	0.0240811
Gm11217	-7.62894	0.0363702
Gm11240	-2.00572	0.000436762
Gm11468	-2.4922	0.042627
Gm11562	-2.85668	0.0090856
Gm11595	-2.21041	0.0321594
Gm11820	-2.42547	0.0228806
Gm11946	-6.07906	0.018204
Gm11967	-2.76049	0.0487317
Gm11999	-2.57091	0.0345256
Gm12069	-2.03916	0.0242474
Gm12153	-2.98343	0.0355462
Gm12171	-2.48503	0.0282402
Gm12250	-2.37969	0.00153475
Gm12253	-2.69004	0.0195573
Gm12511	-2.60577	0.0445025
Gm12568	17.6063	0.0383687
Gm12596	-4.02957	0.0202162
Gm12703	-3.70641	0.02572
Gm12927	-2.05528	0.0229969
Gm12963	-2.26503	0.00760306
Gm13088	-2.47888	0.048123
Gm13089	-2.54373	0.0314959
Gm13112	-2.14216	0.0372757
Gm13218	-2.96353	0.0413903
Gm13219	-2.25249	0.0341126
Gm13266	-3.34249	0.04696
Gm13304	-3.86622	0.00805719
Gm13420	-33.9962	0.033115
Gm13425	-2.32384	0.0359174
Gm13539	-2.27497	0.0290178
Gm13561	-6.46525	0.0366466
Gm13848	-6.30238	0.0302149
Gm13944	-2.19419	0.0254712
Gm13974	-6.21946	0.0295122
Gm13986	-4.48862	0.0089735
Gm14264	-9.39561	0.0161546
Gm14866	-2.5562	0.0455219
Gm15199	-3.59475	0.0425527
Gm15230	-13.5332	0.0459193
Gm15558	-7.74747	0.0245606
Gm156	-2.57913	0.0241934
Gm15881	-2.0279	0.00857174
Gm15941	-4.05168	0.0385437
Gm16070	-10.1082	0.0240579
Gm16083	-2.49123	0.035777
Gm16090	-2.55849	0.0282039
Gm16163	-4.25409	0.00934379
Gm16226	-3.69181	0.0286192
Gm16252	-3.64631	0.0344774
Gm16401	-2.72156	0.0387007
Gm16442	-2.59253	0.0378134
Gm16499	-2.28154	0.00829164
Gm16876	-2.69137	0.0363555
Gm16897	-2.0841	0.0322286
Gm16982	-24.3457	0.0356101
Gm17059	-7.61495	0.0249958
Gm17175	-2.79232	0.0368599
Gm17215	-2.15387	0.0401344
Gm17597	-4.00553	0.0439079
Gm17689	-2.59378	0.0312782
Gm17739	-2.39492	0.0446531
Gm17762	-2.67518	0.0358983
Gm19461	-5.4062	0.0273055
Gm19466	-2.24765	0.02283
Gm1987	-3.03923	0.00294748
Gm20187	-9.67379	0.0337185
Gm20268	-2.21074	0.0161468
Gm20647	-2.85013	0.0275019
Gm20736	-4.21496	0.0235032
Gm20740	-2.18663	0.037511
Gm20868	-3.76337	0.0358296
Gm20918	-2.57173	0.0390385
Gm2115	-7.49468	0.0354537
Gm21284	-8.7668	0.0291427
Gm2270	-2.5745	0.0284165
Gm2491	-4.6797	0.0209086
Gm2518	-2.57907	0.0230898
Gm26550	-2.19705	0.0247481
Gm26588	-6.46877	0.036505
Gm26671	-3.8771	0.0121784
Gm26788	-2.61749	0.0245224
Gm26806	-3.31524	0.0373522
Gm26908	-2.16824	0.0258688
Gm27008	-2.55543	0.04651
Gm27166	-2.32897	0.0321901
Gm27199	-3.17818	0.0203774
Gm2795	-2.62712	0.0230201
Gm281	17.8254	0.039469
Gm28382	-2.76384	0.023744
Gm2861	-2.60276	0.0480663
Gm28876	-3.70243	0.017062
Gm29040	-4.04931	0.0466868
Gm29398	-2.27657	0.04993
Gm29601	-2.96083	0.0234395
Gm29682	-2.81268	0.0427593
Gm29684	-27.1532	0.0167099
Gm29938	-2.41503	0.0280109
Gm29968	-3.08091	0.0424623
Gm30219	-4.5048	0.0322389
Gm3032	-6.42345	0.027986
Gm30352	-2.95349	0.0414203
Gm30439	-5.88069	0.039914
Gm3045	-2.97854	0.0227044
Gm30539	-2.27355	0.0431197
Gm30609	-3.78883	0.0287149
Gm30687	-2.45667	0.00878014
Gm30709	-2.52405	0.0256563
Gm30871	-2.22614	0.0478832
Gm30993	-2.65038	0.0299008
Gm31087	-2.34565	0.0237382
Gm31126	-2.62054	0.044231
Gm31251	-2.69212	0.021098
Gm31254	-2.2531	0.020238
Gm31369	-4.77617	0.0420381
Gm31429	-2.17046	0.0251705
Gm3143	-2.5064	0.0348873
Gm31504	-5.00072	0.0415594
Gm31686	-6.62484	0.0492673
Gm31729	-2.35929	0.0331984
Gm31796	-6.16369	0.0195389
Gm31805	-2.91665	0.009761
Gm31814	-4.64994	0.0350552
Gm31819	-2.11729	0.0466552
Gm32123	-2.11281	0.039921
Gm32151	-2.31436	0.0340448
Gm32237	-2.59054	0.0390143
Gm32312	-3.65983	0.0220903
Gm32401	-5.89689	0.0280767
Gm32431	-6.36917	0.0491897
Gm32474	-2.2242	0.00459159
Gm32639	-2.79002	0.03121
Gm32642	-2.59519	0.0472322
Gm32643	-4.01431	0.0390759
Gm32677	-2.10031	0.0429744
Gm32688	-2.48765	0.0137794
Gm32743	-7.78001	0.0360033
Gm32894	-2.83475	0.0249157
Gm32973	-2.86509	0.0496634
Gm33125	-3.39088	0.0124399
Gm33126	-3.51957	0.0371132
Gm33255	-9.07637	0.0221457
Gm33274	-2.00331	0.0229348
Gm33298	-2.09327	0.0442255
Gm33308	-2.22101	0.0269547
Gm3331	-2.23595	0.0311238
Gm33318	-5.7083	0.0322674
Gm33378	-2.29657	0.0328296
Gm33440	-12.5536	0.0233029
Gm33460	-3.34808	0.0140573
Gm33474	-4.31449	0.0192068
Gm33651	-3.00043	0.0312808
Gm33674	-2.45742	0.0245868
Gm33733	-3.12016	0.0488785
Gm33774	-2.09883	0.0292807
Gm33787	-2.00067	0.037213
Gm33800	-5.08604	0.0465498
Gm33936	-2.47723	0.0412372
Gm33989	-3.38167	0.0295262
Gm34037	-2.33987	0.04103
Gm34048	-2.37641	0.0466459
Gm34075	-2.10876	0.0436847
Gm34193	-2.27187	0.0299063
Gm34345	-14.302	0.0301391
Gm34403	-2.67357	0.0474724
Gm34586	-3.4883	0.0361301
Gm34643	-2.87231	0.037978
Gm35113	-24.6427	0.0371215
Gm35116	-2.73894	0.0497514
Gm35185	-2.18459	0.0275514
Gm35204	-2.82631	0.0495052
Gm35409	-2.96621	0.0437322
Gm35522	-2.45608	0.0247676
Gm35628	-2.06419	0.0317458
Gm35649	-2.1213	0.0326016
Gm35674	-2.40686	0.0309128
Gm35752	-2.37153	0.019223
Gm3596	-3.78514	0.0351851
Gm36007	-14.8967	0.0250634
Gm36027	-3.48849	0.0308924
Gm36069	-14.4093	0.0480783
Gm36283	-2.39858	0.047858
Gm36288	-2.27978	0.0315292
Gm36315	-9.70379	0.0371026
Gm36456	-2.02532	0.0379433
Gm36594	-4.35518	0.0495481
Gm36678	-2.21199	0.0275306
Gm36703	-2.32759	0.041547
Gm36719	-3.84072	0.0315584
Gm36736	-3.24729	0.0259626
Gm36851	17.3068	0.0417431
Gm36903	-2.48961	0.0357517
Gm3718	-2.83187	0.00670915
Gm3830	-2.92882	0.0294469
Gm38404	-2.07287	0.0332831
Gm38411	-5.6104	0.0451011
Gm38412	-2.96626	0.0277676
Gm38438	-2.44141	0.0212785
Gm38480	-18.3561	0.0368125
Gm38572	-2.21891	0.0274266
Gm38575	-3.54087	0.0288308
Gm38609	-2.0474	0.0362109
Gm38666	-3.24274	0.0478979
Gm38997	-2.32303	0.0221644
Gm3942	-2.08109	0.022809
Gm39874	-2.04883	0.0217844
Gm40289	-3.22403	0.0319008
Gm40658	-5.62781	0.0394851
Gm40835	-4.58227	0.0324262
Gm40918	-3.06464	0.0416209
Gm41572	9.73145	0.029549
Gm41669	-3.94962	0.0292432
Gm41764	-4.70796	0.0373488
Gm4303	-2.1029	0.044903
Gm45935	-2.45319	0.0128815
Gm46160	-4.84209	0.039827
Gm46302	-3.29376	0.0255565
Gm4632	-3.36612	0.0410125
Gm46380	-3.62032	0.039914
Gm46527	-2.90056	0.0196969
Gm46637	-10.735	0.0300334
Gm46685	-2.02905	0.035713
Gm46746	-2.09354	0.0283687
Gm46751	-3.03784	0.0491404
Gm4814	-3.83224	0.0253099
Gm4861	-5.80139	0.0144277
Gm5089	-2.49986	0.0294075
Gm5099	-2.38824	0.0287819
Gm5103	-2.63836	0.0393476
Gm5118	-3.53375	0.0394657
Gm5150	-4.02686	0.0301246
Gm5334	-2.60135	0.0217936
Gm5429	-2.07288	0.0280177
Gm5485	-9.95281	0.043724
Gm5546	-2.1059	0.00868502
Gm5570	-2.04064	0.0283998
Gm5591	-2.09151	0.0317224
Gm5741	-2.87282	0.00700966
Gm5785	-2.27639	0.0302507
Gm5941	9.47181	0.0414244
Gm6034	-39.6617	0.00924225
Gm6124	-2.13608	0.0278779
Gm6329	-2.50822	0.028512
Gm6559	-2.98554	0.0401999
Gm6634	-3.78441	0.0341854
Gm6760	-2.40572	0.0389238
Gm6787	-2.08161	0.0266172
Gm7008	-5.5743	0.0380107
Gm7030	-3.57386	0.0392175
Gm7271	-2.4852	0.0497153
Gm7534	-3.41426	0.0255943
Gm765	-3.04201	0.031681
Gm7894	-3.38373	0.0227884
Gm7978	-4.07412	0.0227319
Gm8025	-2.85092	0.0245247
Gm8179	-11.1429	0.0294213
Gm8220	-2.81171	0.0390212
Gm8232	-4.41252	0.0311014
Gm8327	-5.42221	0.0433897
Gm833	-24.8603	0.0485283
Gm8359	-2.33729	0.0431994
Gm8700	-2.42585	0.030054
Gm9465	-2.73643	0.0172234
Gm9564	-2.1215	0.0350182
Gm9567	-3.70726	0.0251721
Gm9706	-2.42201	0.00572394
Gm9733	-12.0549	0.00864828
Gm9752	-2.30998	0.0425333
Gm9777	-4.67971	0.0387524
Gm9839	-8.56794	0.0436864
Gm9869	-2.44764	0.0258004
Gm9910	-2.93038	0.00497715
Gm9916	-4.14769	0.0456952
Gm9937	-2.87315	0.0397981
Gm9944	24.2851	0.035483
Gm9956	-2.24857	0.0245294
Gm9984	-3.49499	0.0415712
Gmfg	-2.08384	0.0235698
Gmnc	-2.6179	0.0255221
Gnat3	-2.36439	0.0232381
Gng5	-2.89337	0.021885
Gnrhr	-2.83657	0.0253556
Gp6	-2.55275	0.0330975
Gp9	-4.27297	0.00386716
Gpc5	-2.90669	0.0438889
Gpr155	-3.51953	0.0240911
Gpr33	-2.68688	0.0239365
Gpr37	-2.00085	0.0335426
Gpr55	-4.47516	0.0302557
Gpr82	-3.21756	0.0344914
Gprin2	-6.19837	0.0339383
Grb14	-10.9782	0.0337457
Grcc10	-2.67595	0.000156451
Greb1	-447.207	0.0283501
Gria2	-4.28067	0.0129364
Grik1	-2.01194	0.0421346
Grin1	-3.41446	0.0335014
Grin2a	-2.63133	0.0283479
Grm5	-4.77701	0.0360313
Grm8	-3.10752	0.0239808
Gsc2	-2.9792	0.0292949
Gsdmc	-2.10086	0.0145317
Gsdmc2	-3.03043	0.0170611
Gsdmc3	-2.4462	0.00830933
Gsdmc4	-13.7218	0.0172976
Gsta3	-3.69217	0.0412733
Gtdc1	-2.04291	0.00837445
Gtf2h3	-157.192	0.0281829
GU599190	-6.12351	0.0393054
Guca2a	-4.22341	0.0127649
Gulo	5.00717	0.0260329
Gulp1	-2.74419	0.00399186
Gvin1	-6.05128	0.0399492
Gzme	-3.44979	0.0230244
Gzmg	-2.10885	0.0209044
H2-Eb2	-16.5341	0.0323956
H2-L	-2.67117	0.0457739
H2-M10.3	-2.55962	0.028521
H2-Q8	-3.41785	0.0392175
H2-T-ps	-17.5024	0.0479076
H2-T10	-2.53489	0.0265644
H2-T18	-3.2005	0.0422679
H2-T24	-2.40013	0.000953317
H2-T9	-2.50153	0.045063
H2al1h	-2.99697	0.0248211
H60b	-2.77616	0.0345965
Halr1	-2.05069	0.0269604
Hapln2	-2.69064	0.0297322
Hbq1b	-8.21778	0.0283877
Hcfc1	-5.14174	0.0272966
Hcn1	-3.22245	0.0315244
Hdac8	-4.18577	0.0112571
Helz	-2.8344	0.029939
Hepacam	-2.16457	0.0386128
Heph	-3.59253	0.0290461
Herc3	-2.75571	0.0163533
Herc4	-3.10189	0.0311881
Hes5	-4.5875	0.0394688
Hhatl	-4.4197	0.0188245
Hibch	-2.93365	0.0226385
Hils1	-4.22448	0.0397956
Hist4h4	-2.39303	0.029872
Hnf1aos1	-3.51249	0.0360145
Hnf4a	-4.01308	0.0402367
Hormad2	-6.67866	0.0212218
Hoxb4	-2.2764	0.0411852
Hpca	-2.5617	0.00532938
Hpx	-2.56172	0.0114063
Hrh3	-2.23837	0.0236212
Hrk	-3.333	0.0173763
Hsfy2	-2.29656	0.0301368
Hspa12a	-2.03148	0.0251353
Hspb2	-2.03612	0.0224163
Htr7	-2.53119	0.0250989
Hyal4	-4.70473	0.0185087
I830077J02Rik	-2.1558	0.00620962
Ibsp	-2.54889	0.0382863
Idh3g	-2.20484	0.0433046
Ifi206	-3.08761	0.0199698
Ifi208	-2.12381	0.0234752
Ifi209	-2.80341	0.0122845
Ifit1bl1	-4.26274	0.0231445
Ifna2	-2.0016	0.0462906
Ift172	-2.96111	0.0496779
Ift22	-4.74221	0.048446
Igf1	-5.30216	0.0177402
Igf2bp1	-2.97066	0.027851
Igfbp3	-4.72528	0.0128896
Igtp	-2.13626	0.00486405
Ikzf4	-8.99519	0.0346708
Il18bp	-3.78135	0.0236045
Il1f5	-2.09786	0.0454926
Il1rap	-4.43565	0.0384821
Il1rapl2	-3.65449	0.04049
Il1rl1	-2.67402	0.0131685
Il2	-2.3058	0.0249697
Il20ra	-4.07773	0.0328821
Il22	-2.44581	0.0156972
Il3	-7.98534	0.0451052
Il33	-2.01063	0.0279938
Il6	-2.2678	0.0499179
Il6ra	-2.03704	0.00995007
Ilkap	-5.21186	0.00707881
Ino80d	-2.19319	0.000815746
Insc	-10.417	0.0278493
Insm1	-4.22102	0.0253974
Insm2	30.8728	0.0434711
Ints2	-2.02703	0.0465881
Invs	-2.62176	0.0324951
Ipcef1	-2.01953	0.0236664
Iqgap1	-2.88037	0.00190602
Iqsec3	75.5103	0.0175649
Irf7	-2.75881	0.00922196
Isg15	-2.03292	0.00286627
Itgal	-4.57337	0.015524
Itgb1bp2	-2.18074	0.0391338
Itgb4	-2.0044	0.0231263
Itih1	-3.32056	0.0412464
Itlnb	-2.06166	0.0486298
Itsn1	-8.45714	0.0302799
Jade3	-2.36045	0.0150091
Jhy	-12.9111	0.0356219
Jmjd1c	-2.02032	0.00155864
Jph1	-2.73763	0.0388821
Jrkl	-4.00998	0.0385979
JX120314	-2.60957	0.0467829
Kalrn	-2.27936	0.0083099
Kat6b	-2.28889	0.0369648
Kbtbd12	-2.36728	0.0243253
Kcnc4	-71.756	0.0150813
Kcnj4	-2.27677	0.026692
Kcnk10	-2.48645	0.0300195
Kcnmb2	-2.31406	0.039492
Kcnq2	-2.04381	0.0275252
Kcnq5	-2.017	0.0378152
Kcnt1	-2.35008	0.0414139
Kcnv1	-2.62928	0.0381315
Kctd2	-5.10707	0.0429692
Kctd8	19.8975	0.0249594
Kidins220	-2.54828	0.0395647
Kif16bos	-2.1389	0.0215922
Kif27	-2.23633	0.024047
Kif3a	-3.17548	0.0362055
Kiss1	-2.16014	0.0437703
Kl	-2.47407	0.030116
Klf1	39.5335	0.0131512
Klf12	-5.89441	0.0274633
Klf17	-2.43147	0.0377694
Klhl4	-2.28791	0.0210664
Klhl40	17.3484	0.0370355
Klhl9	-26.8641	0.0418763
Klra22	-2.00411	0.0122515
Klra5	-34.8705	0.0159279
Klri1	-2.10364	0.0492986
Knl1	-2.12691	0.0315314
Krt16	-2.3896	0.0219676
Krt36	-2.36752	0.0361147
Krtap1-3	-3.16842	0.0368071
Krtap1-5	-24.6691	0.00267779
Krtap12-1	-2.11435	0.0410916
Krtap31-2	-3.24407	0.0228055
Krtap9-3	-2.28538	0.0279867
Krtdap	-3.68095	0.0267901
Ky	-2.02458	0.0274064
KY198983	-3.13147	0.0223975
KY199058	-4.71513	0.00626517
KY199216	-19.4755	0.0382892
KY467784	-2.50318	0.0398018
KY467914	-54.3098	0.0301211
KY468001	-2.31162	0.0455929
Kynu	-2.60822	0.0236303
L21701	-3.94576	0.0399158
Lamb1	-16.1067	0.0141531
LC031494	-6.43189	0.0428065
Lce1i	-2.13577	0.0241781
Lce3f	-3.57295	0.0343173
Lcn3	-2.81034	0.0329681
Lcn6	-48.9256	0.0285278
LF192909	-4.47961	0.0317316
LF193116	-2.13494	0.0239804
LF193449	-7.41869	0.0144606
LF193965	-2.11209	0.0454411
LF194194	-2.30557	0.044318
LF194366	-2.27515	0.0490339
LF194368	-2.35889	0.0269461
LF194435	-2.99472	0.0409076
LF194442	-3.28251	0.0242903
LF194625	-2.76084	0.0296271
LF194767	-2.19631	0.0422478
LF194871	-8.56113	0.0159302
LF194975	-6.02754	0.034031
LF194976	-4.34528	0.0408848
LF195208	-2.54577	0.0298762
LF195351	-2.66006	0.0219144
LF195955	-5.24596	0.035784
LF196034	-9.48495	0.046015
LF196376	-2.27944	0.0425084
LF196768	-2.32568	0.0388771
LF197647	-6.83187	0.0285099
LF197683	-3.18263	0.0414013
LF197769	-2.36323	0.0440851
LF197812	-2.25977	0.0308166
LF198939	-10.4972	0.0352027
LF198972	-7.00476	0.0421579
LF199522	-6.95478	0.0228731
LF199548	-2.16995	0.0406399
LF200648	-2.22884	0.0453718
LF200738	-2.08032	0.0253836
LF201029	-2.81949	0.0373352
LF201308	-2.80132	0.0394795
LF202138	-10.7251	0.0237743
LF202332	-3.06936	0.0328788
LF203209	-7.26216	0.0358831
LF204758	-2.96599	0.0475416
Lgi1	-3.30257	0.0367632
Lhcgr	-3.8334	0.0231608
Lhfpl5	-9.21036	0.0458828
Lhx1	-2.181	0.0480769
Lilra5	-5.98433	0.0194787
Limk2	-2.53431	0.0418545
Lin28a	-5554.5	0.0411135
Lin28b	-4.35229	0.0383706
Lin7a	3.17008	0.0397962
Lingo2	-10.6851	0.0268098
Lingo3	-4.33502	0.0282251
Lipg	-3.17001	0.0239046
Lipn	35.1569	0.0402496
Lkaaear1	-2.81601	0.0239204
Llgl1	-2.02608	0.0239717
Lmntd2	-2.38572	0.015967
Lmo3	-2.37805	0.0363543
LOC102635661	-2.08698	0.0267273
LOC102641840	-2.19302	0.0327518
LOC105245869	-2.68283	0.0421737
LOC105247620	-3.0257	0.0421141
LOC434348	-2.15676	0.0407641
Loxhd1	-3.5403	0.0413345
Lrp2	-7.51565	0.0183368
Lrp6	-2.02544	0.017211
Lrrc14	-2.01019	0.0405627
Lrrc15	9.61769	0.0275713
Lrrc29	-3.38816	0.0187347
Lrrc43	-2.43535	0.032861
Lrrc49	-4.39519	0.0182082
Lrrc6	-2.88432	0.0280403
Lrrc69	-2.24799	0.0240008
Lrrc7	-3.20354	0.0426916
Lrrc72	-4.34545	0.0499411
Lrrfip1	-4.41536	0.013898
Lrriq1	-2.47729	0.0480642
Lrrn4	149.046	0.0498578
Ltbp4	-2.42939	0.0482803
Luc7l	-2.33584	0.0180171
Luzp2	-7.98717	0.02908
Ly6c1	-6.05156	0.0112702
Ly6c2	-5.16263	0.0111217
Ly6h	-2.26368	0.0211349
Ly6i	-4.63885	0.0460496
Lypla1	-3.38261	0.0130091
Lyrm7	-2.1968	0.00599575
Lysmd2	-3.60664	0.0380878
M16675	-2.30674	0.0425211
M37280	-4.22752	0.030844
M5C1000I18Rik	-2.6534	0.0368223
M73262	-2.73402	0.0380634
Mab21l1	-2.62393	0.0436558
Magea10	-6.50619	0.0252582
Magea8	-2.21999	0.0213605
Man1a	-2.00933	0.00336082
Man2a2	-2.23058	0.0360815
Map1lc3a	-3.17595	0.0111493
Map3k19	-3.00116	0.0338418
Mapk1	-4.92246	0.0219515
Mapk6	-2.08674	0.027696
Mat1a	-2.57747	0.0271482
Matn1	-2.40142	0.0266651
Mbd3l2	-2.08283	0.0414954
Mbd5	-3.58695	0.0166279
Mboat7	-8.81305	0.0269151
Mbtps2	-105.516	0.00984101
Mc4r	-2.73394	0.0443049
Mccc1os	-3.48958	0.0298182
Mcpt2	-4.96906	0.015626
Mcpt9	-3.98169	0.0338007
Mdga2	-2.60228	0.0381556
Med23	-16.7472	0.0216467
Med27	-3.03795	0.0468379
Meg3	8.33167	0.0037213
Megf10	-4.23412	0.0346848
Megf6	-2.63558	0.023839
Mei1	-3.9222	0.0353045
Meig1	-3.98401	0.0290811
Meikin	-3.66748	0.0372444
Meiob	-2.23456	0.0343519
Mep1a	-5.73005	0.0345736
Mep1b	-2.63115	0.0308785
Mettl25	-2.95082	0.0361734
Mfsd2b	-2.42012	0.0188796
Mgat4c	-3.69141	0.0343593
Mgat4d	-2.55014	0.0259796
Micu1	84.5367	0.0188943
Mindy3	-2.53386	0.0243994
Mir9-3hg	-3.32024	0.0248636
Mirg	-2.00217	0.0317935
Mmp1b	-2.58149	0.0316045
Mmp20	-2.63415	0.0482153
Mmp25	-2.0467	0.0221692
Mms19	-4.40631	0.043888
Mog	-2.00207	0.0223686
Morc1	-2.43371	0.031473
Morn1	-3.04568	0.0208878
Mos	-2.62283	0.0276984
Mpdu1	-5.62991	0.0362587
Mpdz	-2.6084	0.0224285
Mrgprx2	-2.52201	0.0486495
Mroh7	-3.40062	0.0396005
Mrpl24	-7.96815	0.0137485
Mrpl27	-3.57739	0.0300009
Mrps5	-3.44334	0.029014
Mrvi1	8.80589	0.0204771
Ms4a3	-4.79323	0.047856
Msln	16.0417	0.00560564
Mtag2	65.6797	0.0380591
Mthfd2l	-3.39599	0.0361727
Mtmr12	-3.63381	0.00791122
Mtnr1b	-2.61469	0.0306263
Mucl1	-16.2361	0.0265638
Mucl3	-17.3259	0.0286808
Mup-ps12	-2.2875	0.0273824
Mx1	-4.2147	0.0152376
Myf5	-3.55805	0.0436493
Myf6	-2.27127	0.015799
Myh3	-4.25073	0.0335732
Myh4	-2.40273	0.0346572
Myh8	-2.86458	0.037476
Myh9	-7.05847	0.0349506
Myl7	-16.1911	0.013652
Mylk4	-2.48169	0.0285523
Myo16	-4.91975	0.0354969
Myo7b	-2.37232	0.0197678
Myocos	-2.1613	0.0218905
Myom2	-2.75355	0.0247536
Myrfl	-2.51995	0.0422904
N4bp2	-2.13594	0.0484042
Nags	-4.0974	0.0235605
Nalcn	-2.48814	0.0378705
Nap1l1	5.65777	0.0160514
Nat8f6	-3.1844	0.02134
Nav2	-3.15539	0.0129666
Nav3	-3.05322	0.00600329
Nbr1	-18.2258	0.0248775
Ncald	-2.41525	0.0367449
Ncapd2	-2.58812	0.0314509
Ndufv3	-27.829	0.039417
Neb	5.19073	0.0403153
Nebl	15.4164	0.0196612
Necab2	-4.26006	0.00601459
Nedd4	-3.2942	0.0436465
Neil1	-2.38259	0.0349807
Nell1	-8.3083	0.0407096
Nemp2	-2.18239	0.0275907
Nfasc	26.0232	0.0394765
Nfe2l2	-2.05797	0.0498021
Nfkbiz	-2.40865	0.0263144
Nhlh2	-3.92261	0.0232379
Nhsl1	-2.11619	0.00961781
Nipsnap3a	-4.20748	0.0234955
Nisch	-4.96087	0.040553
Nkx2-4	-2.72082	0.0464192
Nlk	90.7048	0.0161925
Nlrp4a	-2.24989	0.0449366
Nlrp4d	-8.00339	0.0116362
Nlrp4f	-2.67757	0.0428859
NM_001033325	-2.86417	0.0276548
NM_001033983	-2.25607	0.0483468
NM_001145351	-2.42855	0.0289022
NM_001254724	-2.68189	0.00471973
NM_001359884	-3.18215	0.0402006
NM_001365078	-2.16095	0.0372037
NM_011889	-17.4921	0.0403232
NM_023865	-2.13642	0.0276082
NM_025751	-2.13628	0.0209363
NM_026088	-2.42826	0.0404931
NM_027058	-2.414	0.0387615
NM_027600	-5.28765	0.0303873
NM_027702	-2.20477	0.0248875
NM_027768	-21.0254	0.0374662
NM_028434	-19.7986	0.0220143
NM_028439	6.54573	0.0384785
NM_028562	-2.11756	0.0400283
NM_029142	-2.98911	0.0471975
NM_029228	-3.53603	0.0304151
NM_029296	-3.18669	0.046724
NM_029305	-4.79794	0.0435526
NM_029308	-3.0973	0.022198
NM_029597	-2.40796	0.0314587
NM_029689	-3.14518	0.0387449
NM_029863	-2.42531	0.0357003
NM_030135	-2.37893	0.022822
NM_053264	-2.83669	0.0370133
NM_144518	-2.64213	0.0425401
NM_172286	15.5651	0.0229071
NM_172505	-4.28623	0.02825
NM_173435	-2.4949	0.0363926
NM_173771	-5.11568	0.0407709
NM_175008	-2.21833	0.0263341
NM_175161	-3.59932	0.044089
NM_175687	-2.64945	0.0380164
NM_182745	-3.63007	0.0430733
NM_183111	-2.03485	0.0294747
NM_183119	-8.11894	0.0427571
NM_183126	-3.82277	0.0438966
NM_183131	-3.24559	0.0354087
NM_198662	-4.52476	0.0404488
NM_207657	-2.15021	0.0373979
Nova1	-2.09003	0.0245411
Nox4	-2.22806	0.00921412
Npc1	-41.4	0.0475809
Npepps	-3.38853	0.0122776
Nphp3	-2.48184	0.014169
Npn2	-2.18653	0.0320541
Nprl3	-3.89428	0.0253329
NR_015495	-2.35344	0.0351139
NR_015533	-2.0841	0.0296121
NR_015568	-3.57671	0.0459478
NR_026924	-2.56792	0.0253942
NR_027881	-3.29972	0.0378622
NR_027945	-135.088	0.0256436
NR_027968	-3.45866	0.0362211
NR_033305	-2.47717	0.0461928
NR_033463	-2.86496	0.0262531
NR_033632	-2.22395	0.047589
NR_033803	-53.8319	0.0279252
NR_037994	-3.2073	0.0152605
NR_038002	8.86217	0.0046808
NR_038024	-2.53057	0.0357839
NR_038059	-2.76184	0.0302121
NR_038141	-2.7834	0.044606
NR_038156	-3.27506	0.03174
NR_038166	-3.4151	0.0230709
NR_040374	-2.64812	0.0471428
NR_040391	-2.08832	0.0237564
NR_040465	-2.37086	0.0422787
NR_040467	-2.49513	0.0437484
NR_040492	-2.3705	0.0330396
NR_040523	-3.6124	0.0409864
NR_040538	-2.06232	0.0180632
NR_040552	-4.65216	0.0332619
NR_040564	-2.87551	0.0485257
NR_040573	-2.78332	0.0220602
NR_040578	-2.4321	0.0325631
NR_040592	-5.97143	0.0271322
NR_040594	-2.71947	0.0392699
NR_040603	-3.01883	0.0434289
NR_040619	-2.13327	0.0222529
NR_040649	-2.21989	0.0258597
NR_040654	-4.31218	0.0200157
NR_040656	-3.03483	0.0446106
NR_040664	-2.64724	0.0288366
NR_040701	-10.8903	0.035265
NR_045060	-2.30918	0.000749492
NR_045070	-2.76377	0.0192187
NR_045169	-2.10439	0.0323839
NR_045317	-2.27641	0.025122
NR_045338	-5.78242	0.0330307
NR_045365	-5.29396	0.0267485
NR_045368	-2.31045	0.0269269
NR_045378	-3.11626	0.0436674
NR_045384	-3.29904	0.0147702
NR_045395	-2.39724	0.0389507
NR_045436	-3.22466	0.0226999
NR_045467	-2.39521	0.0395464
NR_045501	-2.57219	0.0382852
NR_045502	-2.57013	0.0473157
NR_045504	-2.40315	0.0391207
NR_045643	-2.2869	0.015436
NR_045759	-2.30814	0.0355529
NR_045800	-2.01187	0.0220027
NR_045853	-2.0472	0.0326632
NR_045857	-2.90248	0.0368801
NR_045871	-4.2032	0.0272185
NR_045883	-2.43886	0.0479573
NR_045891	-5.57188	0.0398962
NR_045933	-2.5781	0.0350914
NR_045965	-2.62408	0.038758
NR_045988	-5.26817	0.0472958
NR_045991	-5.5931	0.0360901
NR_046010	-2.08586	0.0369581
NR_046045	-2.73085	0.0484063
NR_046197	-2.26694	0.030422
NR_046272	-2.30013	0.0409507
NR_073360	-2.31972	0.0366123
NR_073361	-5.00984	0.0120465
NR_077059	-7.35822	0.0169051
NR_105023	-2.59542	0.0278943
NR_108098	-2.51318	0.0319575
NR_110484	-2.02679	0.0304977
NR_110486	-3.76453	0.0304179
NR_126084	-3.04251	0.0411653
NR_126085	-2.03776	0.0278957
NR_126460	-2.74554	0.0293142
NR_126548	-3.40266	0.0311718
NR_130171	-2.17581	0.0287907
NR_131010	-2.72171	0.0440431
NR_131022	-6.03464	0.0413965
NR_131045	-2.04346	0.0304687
NR_132435	-3.57366	0.0273023
NR_138557	-17.5614	0.0338437
NR_138559	-2.39458	0.0322898
NR_138568	-2.61493	0.0286957
NR_138576	-2.01827	0.0273529
NR_152117	-2.54304	0.0234799
NR_152121	-4.88181	0.0444643
NR_152128	4.87251	0.0419746
NR_152131	-2.59247	0.0464317
NR_153835	-2.63585	0.0434521
NR_153846	-2.33951	0.0400319
Nr1h5	-3.89808	0.0345911
Nr5a1	-2.00369	0.0186585
Nrarp	-4.78858	0.039336
Nrbp1	-2.0403	0.0108343
Nrcam	-4.52882	0.0441744
Nron	-3.10012	0.0231999
Nrxn2	-2.23877	0.0298866
Nsa2	-9.59006	0.0370383
Nsdhl	-3.07446	0.0177415
Nsg2	-12.4435	0.0255544
Nsmaf	-3.67957	0.0320646
Nsmce2	-2.50294	0.0306002
Nsun3	-3.84739	0.0274668
Nt5c1b	-2.39464	0.0316691
Ntm	-5.68797	0.0194936
Ntsr1	-2.88756	0.0429218
Nuak1	-6.19608	0.026687
Nufip2	-2.08669	0.0444621
Nutm2	-2.18039	0.0389753
Nxf7	-2.07653	0.0308814
Oas1b	-2.01542	0.0110761
Oas2	-5.84564	0.012203
Oasl2	-3.19294	0.0217099
Oaz3	-3.6094	0.0214791
Obox1	-2.43535	0.03543
Obox5	-7.58519	0.033298
Ocm	-4.15366	0.0442946
Odam	-2.76065	0.0467028
Odf1	-4.46053	0.0394092
Oit3	-2.36518	0.0430595
Olfm3	-2.72267	0.0218555
Olfm4	13.7636	0.0167818
Olfr1013	-3.1432	0.0463957
Olfr1020	-7.24518	0.0407598
Olfr1045	-2.4218	0.0372966
Olfr1080	-3.2783	0.0249935
Olfr11	-2.51964	0.038484
Olfr110	-2.10716	3.75879e-05
Olfr1102	-2.46557	0.0295099
Olfr1109	-2.87357	0.0412183
Olfr112	-2.00817	0.0383177
Olfr1122	-3.98826	0.043061
Olfr1128	-2.89233	0.04951
Olfr1138	-3.57577	0.0493037
Olfr1145	-2.57625	0.0355566
Olfr117	-2.40268	0.0427598
Olfr1179	-2.66522	0.0226956
Olfr1193	-2.17032	0.0345196
Olfr1196	-3.49509	0.0488976
Olfr1226	-2.59373	0.0472883
Olfr1233	-3.53084	0.0366328
Olfr1243	-2.22314	0.0271542
Olfr1246	-2.29503	0.0435856
Olfr1247	-2.04022	0.0321883
Olfr1251	-2.7975	0.0318735
Olfr1271	-3.86522	0.0394406
Olfr1272	-4.66638	0.0392601
Olfr1276	-2.6243	0.0312475
Olfr1280	-2.05603	0.0296127
Olfr1300-ps1	-2.55116	0.0400838
Olfr1313	-2.73744	0.0341104
Olfr1316	-2.42909	0.0448172
Olfr1320	-7.50474	0.0497796
Olfr1329	-3.01734	0.022788
Olfr1333	-5.97296	0.0253912
Olfr1346	-2.18576	0.0262844
Olfr1362	-6.73337	0.0409191
Olfr1385	-3.28489	0.0332519
Olfr1418	-4.73871	0.0242277
Olfr1423	-5.51302	0.0213954
Olfr1436	-10.9513	0.0265081
Olfr1446	-2.12212	0.0412687
Olfr1459	-2.89941	0.0411603
Olfr147	-3.10492	0.0141708
Olfr1495	-2.02706	0.0458553
Olfr1496	-4.31742	0.0237217
Olfr1502	-2.23774	0.0336682
Olfr1505	-3.22288	0.0330088
Olfr1513	-11.1549	0.0268327
Olfr156	-2.78451	0.0498276
Olfr16	-3.85291	0.0425478
Olfr165	-2.5619	0.0495715
Olfr166	-2.63359	0.0465382
Olfr17	-3.06604	0.0452408
Olfr176	-2.22543	0.0356087
Olfr204	-2.09403	0.036196
Olfr208	-2.77447	0.043807
Olfr222	-3.00738	0.022904
Olfr224	-2.49463	0.0349956
Olfr243	-2.0782	0.0265981
Olfr270	-2.67492	0.0436951
Olfr292	-2.21178	0.0388762
Olfr298	-2.06381	0.0357744
Olfr33	-2.67472	0.0472002
Olfr338	-5.98267	0.027738
Olfr389	-2.02647	0.0388368
Olfr392	-2.19661	0.0305101
Olfr393	-2.11191	0.0479964
Olfr399	-3.28082	0.0381917
Olfr449	-3.62056	0.0256389
Olfr455	-2.37677	0.0480404
Olfr458	-4.41262	0.01311
Olfr490	-2.02208	0.0238972
Olfr518	-7.38198	0.0350551
Olfr533	-8.87726	0.0186256
Olfr539	-3.11911	0.0458606
Olfr543	-2.65704	0.0250312
Olfr589	-2.00412	0.0449374
Olfr593	-4.65145	0.0306754
Olfr608	-2.0621	0.0430601
Olfr610	-4.01351	0.033129
Olfr632	-2.35166	0.0126474
Olfr661	-2.40878	0.0283015
Olfr663	-2.60264	0.0255948
Olfr675	-4.71718	0.0432061
Olfr681	5.72725	0.0288803
Olfr695	-5.98855	0.0130697
Olfr715	-5.10767	0.0299156
Olfr724	-2.84398	0.0240629
Olfr725	-3.91778	0.0182669
Olfr727	-2.03234	0.0282255
Olfr735	-2.47808	0.0477553
Olfr749	-2.24491	0.0317069
Olfr772	-2.86117	0.0397684
Olfr785	-2.81395	0.0270092
Olfr794	-2.18777	0.0336457
Olfr828	-3.56946	0.0236891
Olfr830	-3.65025	0.0379599
Olfr855	-3.74941	0.0381915
Olfr859	-2.34697	0.0342919
Olfr884	-2.00023	0.027192
Olfr958	-2.86645	0.0349792
Olfr960	-2.17241	0.0194427
Olfr965	-4.43576	0.0358856
Olfr972	-4.95111	0.0324352
Olfr976	-4.21065	0.0348966
Olig1	-3.21979	0.0232921
Olig3	-2.70951	0.0276776
Oosp3	-2.43952	0.0398419
Opn5	-8.34159	0.0303384
Osbp2	-2.85587	0.042833
Osbpl6	-39.3562	0.0204565
Otog	-4.56741	0.0268205
Otop3	-3.96846	0.0280103
Otud7a	51.7032	0.0245266
Oxct2a	-3.10647	0.0374951
P2rx7	-2.58866	0.0186672
P2ry4	-2.12762	0.02808
P4hb	-4.62006	0.0499049
Pabpc6	-3.94831	0.0306063
Pank1	-2.14732	0.0160203
Panx2	-3.36027	0.0277799
Pappa2	-3.20245	0.0415388
Paqr6	-3.20591	0.0118028
Pard3bos1	-3.72226	0.0214513
Parp11	-5.45355	0.0449216
Parp12	-4.90752	0.0390607
Parp14	-2.42035	0.0154089
Pate1	-3.22567	0.0385418
Pate3	-2.42006	0.0270593
Pax2	-4.24001	0.0415268
Pax5	7.75591	0.045959
Pax6	-2.58242	0.0302533
Pcdh1	-2.31786	0.0478472
Pcdh15	-2.20044	0.0170192
Pcdhb11	-5.81701	0.0265779
Pcdhb8	-5.94678	0.0259799
Pcgf3	-2.83888	0.0261849
Pcgf5	-2.23533	0.0199341
Pcsk2	-2.18101	0.0286084
Pcsk5	-2.82383	0.036694
Pcyt2	-8.75793	0.01544
Pdcl2	-2.6236	0.0226322
Pde11a	-3.48356	0.0477351
Pde4b	-3.18142	0.0218138
Pde8b	-6.59627	0.0338402
Pdxdc1	-3.2312	0.0310796
Pdzd2	-2.18178	0.0364581
Pdzd3	-3.53194	0.0289483
Pdzrn3	-2.81892	0.0416148
Peg3	-3.4416	0.0444087
Peli2	161.082	0.0303777
Pfn2	17.0731	0.0258611
Pglyrp2	-4.05088	0.0393391
Phc2	-2.12732	0.0284885
Phf11a	-2.50126	0.00332739
Phf11b	-3.17406	0.00486079
Phf11d	-2.83017	0.0199786
Phf20l1	-2.4037	0.0317371
Phip	-2.12752	0.0318118
Phldb3	-6.32391	0.029558
Pidd1	-2.37206	0.0151109
Piezo2	-2.26481	0.0341626
Pigw	-3.38982	0.0248236
Pik3cd	-2.53653	0.0329137
Pinlyp	-2.7698	0.00608685
Pitpnm1	-9.90743	0.0472535
Pkd2l2	-3.15334	0.036709
Pkdrej	-3.19376	0.0367526
Pkn3	-3.73632	0.0110165
Pla2g3	-2.16391	0.0306521
Plac1	-2.28991	0.0311944
Platr14	-2.20908	0.0331029
Plp1	-3.18832	0.0247656
Plppr5	9.73824	0.0238348
Plxna2	-2.02685	0.0307993
Plxna4	-4.07876	0.0034483
Pms2	-3.23629	0.0227758
Pnma3	-2.2854	0.041808
Pon2	-5.18454	0.0416034
Popdc3	-2.01297	0.0439947
Pot1a	-3.20442	0.0294892
Pou2f2	-2.51987	0.0230565
Pou5f1-rs4	-3.1559	0.0326721
Pou6f2	-4.41642	0.0299148
Ppfibp1	-2.23359	0.00706616
Ppil2	-4.77464	0.00506101
Ppil4	-35.8939	0.00157828
Ppip5k1	-2.91736	0.0157542
Ppm1d	-3.76465	0.0257689
Ppp1r1c	-2.84666	0.0375753
Ppp1r21	-7.31098	0.00224657
Ppp1r42	-2.83348	0.0426204
Ppp2r2b	-14.8427	0.0470881
Ppp3r1	-2.40249	0.0439421
Ppp6r2	-7.52226	0.0277692
Pramel6	-2.35522	0.0335113
Pramel7	-3.47191	0.014501
Prdm13	-2.04181	0.0247868
Prelid2	261	0.00802802
Prg3	-42.9313	0.0461437
Prickle4	13.4649	0.0360702
Prkch	-4.20703	0.0339892
Prkn	-2.00302	0.0495952
Prl3c1	-2.81333	0.0340458
Prl3d1	-2.19624	0.0348134
Prl7a2	-2.25386	0.0416348
Prmt3	-7.04022	0.0276886
Prodh	-2.20694	0.0237482
Prodh2	-2.79901	0.0347651
Prox1	-9.93415	0.000131485
Prr23a3	-2.09781	0.0355169
Prr36	-2.6857	0.0407666
Prrt4	-6.03092	0.0127622
Prss42	-2.70988	0.0283147
Prss57	-10.6768	0.0329884
Prss58	-4.05868	0.0351178
Psme4	-25.8272	0.011105
Psrc1	-69.8278	0.016283
Pstpip2	-2.07084	0.0288972
Ptges3l	-2.26687	0.036197
Ptpn18	-3.03617	0.00272925
Ptpn5	-2.69548	0.0104755
Ptpn7	-4.03147	0.0120413
Ptprb	-2.28808	0.00208926
Ptprd	-2.61519	0.0463465
Ptprg	14.1184	0.0354544
Ptprj	-3.5074	0.0269118
Ptprm	-2.16844	0.028915
Ptprt	-3.09839	0.0304104
Ptx3	-3.12487	0.0247105
Ptx4	13.8831	0.0202589
Pvt1	-2.9139	0.0208862
Pxdn	-4.49212	0.00293307
Qrich2	-6.1152	0.0317061
Qsox1	-2.12552	0.0281198
R3hdml	-4.27347	0.0458142
Rab38	-2.21927	0.0186973
Rab5b	-3.29868	0.0155186
Rabl3	-2.70967	0.00148472
Rad54b	-7.92201	0.0280788
Rad54l2	2.73161	0.0292501
Rag2	-3.59439	0.0312891
Ralgapa2	-2.16391	0.0315486
Rap1gds1	-6.96818	0.0231036
Raph1	-9.64338	0.0211154
Rasgef1b	-3.98998	0.0439535
Rasip1	-2.10765	0.01533
Rb1	-2.06871	0.00965554
Rbfox3	-3.61337	0.0138658
Rbm25	-2.34892	0.00934319
Rbm3	4.26228	0.0386774
Rbmxl2	-3.72516	0.00712319
Rdh11	-2.11022	0.0348864
Rec8	-2.44911	0.0230699
Redrum	-2.00673	0.0283793
Rel	2.32986	0.0180669
Ren1	-3.75516	0.0445655
Rflnb	-2.44747	0.00194019
Rfng	-2.38702	0.0426827
Rgl2	-2.61809	0.037967
Rgs10	-2.38802	0.00460327
Rgs20	-2.58976	0.0119617
Rgs6	-3.6816	0.0360143
Rgs8	-2.58616	0.0341822
Rhbdd3	-2.06616	0.0221446
Ribc2	-3.28227	0.0338512
Rilp	-2.64121	0.00887348
Rimbp2	-3.70489	0.0318786
Rimklb	-2.01136	0.0290485
Rims2	-2.06041	0.0449341
Rims3	-2.78248	0.0401892
Riox2	-2.37135	0.0279887
Rlbp1	-2.97396	0.0287901
Rmdn2	-10.6503	0.0459162
Rn7s1	-2.80271	0.0339711
Rnf13	-4.62738	0.0305038
Rnf150	6.78631	0.0436599
Rnf17	-7.06941	0.0309812
Rnf170	-3.66777	0.0225644
Rnf25	-5.61612	0.0291126
Rnf38	-3.90141	0.0311536
Rnf4	-5.78647	0.0342592
Rnft2	-3.35845	0.0188719
Robo1	-3.7681	0.0477528
Rpgr	-2.52449	0.033642
Rpl10l	29.3095	0.0293959
Rpl34	-19.9828	0.0467488
Rpl3l	-4.59428	0.0173368
Rpl7	-2.61272	0.0462781
Rpl8	34.3964	0.0432275
Rplp1	-2.35333	0.0266254
Rprd2	-4.19975	0.0496938
Rps14	-47.374	0.00921931
Rps17	-7.85057	0.0454489
Rps18	13.4362	0.0494089
Rps28	-3.5883	0.0324469
Rps5	-12.3924	0.0221123
Rps6ka3	-3.34933	0.00386122
Rps6ka6	-3.56673	0.031146
Rpsa	-2.78349	0.0253676
Rptoros	-2.26856	0.0257126
Rreb1	-3.50732	0.0304906
Rsad2	-2.01414	0.00639721
Rsbn1l	-2.43278	0.0414471
Rtn4	-2.05307	0.0123087
Rtp4	-2.49634	0.0104033
Rttn	-2.4806	0.0423407
Rubcn	-2.16282	0.0308336
Rubcnl	-6.05857	0.0481784
Rufy2	-4.38162	0.0423417
Saa4	-3.33263	0.0284386
Samd3	-6.49676	0.0325611
Samhd1	-7.43439	0.0238561
Sat1	-2.72052	0.0363568
Saxo1	-2.85515	0.0451955
Sbk2	-2.51533	0.034435
Scarb2	-2.47774	0.00396037
Scgb1b27	-2.02384	0.024872
Scgb2b15	-2.57174	0.0474873
Scgb2b2	-2.41617	0.0327516
Scn1a	-3.10746	0.0464062
Scn2a	-2.06525	0.0316167
Scn3a	-3.44771	0.0224392
Scn5a	-43.4714	0.00416389
Scp2d1	-4.56476	0.0369325
Sdcbp	-3.53399	0.03692
Sec14l1	-2.15137	0.0423691
Sel1l	-2.00731	0.00964618
Selenof	-7.15965	0.00704671
Sell	-2.07692	0.0410048
Sema3e	-4.15046	0.0261477
Sema5b	-6.6585	0.0082698
Senp2	-2.79454	0.0404279
Serac1	-6.68977	0.0207186
Serinc1	-3.06005	0.00106621
Serpina16	-2.13719	0.033588
Serpinc1	-2.10713	0.0065913
Sf1	-5.08951	0.00282955
Sf3b3	-3.44243	0.0279851
Sgip1	-6.5643	0.0343577
Sgpp2	-2.55078	0.0210604
Sh3bgrl2	-2.37723	0.0328996
[truncated: 372 more rows]

## Sheet: PE vs ct (FC>2,Pvalue < 0.05)
Gene	FC ProEGCG vs Control	P value ProEGCG vs Control
Abcc6	7.43121	0.00350908
AF012151	-30.7952	0.0454539
Agpat3	16.758	0.0181105
Agxt	-2.85887	0.00672116
AK015919	-29.1313	0.0189002
AK028510	-7.09224	0.033312
AK030680	-2.42017	0.0174986
AK047151	11.1849	0.0318559
AK048867	-4.75862	0.0219149
AK077242	-8.00419	0.0255973
AK083681	-12.1942	0.0432493
AK136931	9.79988	0.0171444
AK156665	-2.0907	0.0427665
AK190531	10.2635	0.037291
AK210685	-9.78887	0.00601305
Apex1	41.4026	0.0406383
Arfgef3	2.71691	0.0191028
Arhgap19	-2.12446	0.0185911
Arih1	-7.1403	0.0271078
Arl15	-2.2586	0.0337932
Arnt	-5.18121	0.018311
AY702103	48.3576	0.0172143
B230319C09Rik	-6.33409	0.0474535
B3gnt8	-17.9284	0.02118
Bag6	-2.46452	0.026336
Bax	-21.7207	0.00629838
BC012698	-2.86775	0.0185829
BC025885	-3.48518	0.00238874
BC036642	8.51482	0.0130844
BG808659	5.69526	0.0233355
BY726591	2.8559	0.0254395
Cadps2	-10.5363	0.0489257
Ccdc39	-3.57329	0.0400678
Cd209a	12.9599	0.00536292
Cd82	967.727	0.0288734
Cercam	99.7251	0.0305333
Chmp4b	-2.80256	0.0397729
Chtop	-4.73852	0.0179271
Ciita	-7.46918	0.0201298
Cldn4	-13.0375	0.00711291
Clptm1	2.47808	0.0356897
Cog8	11.5876	0.0484914
Col1a1	2.50311	0.0103299
Col9a2	-5.52494	0.0314779
Ctsw	3.71702	0.0353008
Cuta	-5.33133	0.0212117
Cyp2u1	-5.43904	0.0309063
Cyp39a1	-66.0629	0.0096766
Cyp4f16	-133.597	0.0395548
Dhx36	2.56847	0.029423
Dync1i2	6.86202	0.0053568
E030018B13Rik	458.487	0.000684314
Eef2	-10.0249	0.0494369
Efr3a	-3.08071	0.00860059
Ehd1	-8.37752	0.0179508
Eme2	-3.13636	0.0409655
Eno1	5.12915	0.0147807
Epha1	-17.6956	0.0413559
Fasl	5.44574	0.0141196
Fbxl22	-2.00131	0.00852576
Fgf11	-2.8365	0.0136328
Fgf8	-5.10446	0.0258432
Frg1	8.97372	0.0366969
Fzd9	-3.41042	0.0194802
Gbf1	-2.57947	0.0339476
Gcn1l1	-2.73667	0.0230745
Gcsam	2.50536	0.0431319
Gfod2	-4.26982	0.0071567
Gja5	6.80638	0.00460707
Glyr1	-3.83309	0.0349128
Gm10537	-3.09117	0.0296996
Gm11691	-22.8808	0.0463396
Gm12250	-2.88061	0.0132909
Gm12320	13.4691	0.0166419
Gm13001	-7.13543	0.0171068
Gm14329	3.06005	0.0252077
Gm15834	-13.3513	0.00883056
Gm20759	-6.79699	0.0110816
Gm28505	-22.0785	0.0433006
Gm31740	-64.4209	0.0152352
Gm35986	-3.63065	0.0289933
Gm39115	-7.71725	0.00241532
Gm4633	3.1589	0.0125016
Gm6420	-9.18286	0.0479018
Gm6936	-14.9636	0.0272035
Gnb2	-2.02887	0.00123602
Gpr141b	7.83533	0.0157972
Gsdma2	-3.01807	0.00773573
Hnf4g	255.155	0.0463977
Hnrnpa3	-53.6461	0.0438589
Hsf2bp	226.855	0.0412199
Ifnk	-3.10158	0.0444996
Ing5	-2.14133	0.0363279
Ino80b	3.89292	0.0145136
Insm2	-84.1562	0.0217016
Ipmk	-4.63798	0.0355935
Iqcf1	16.7458	0.0495952
Itga2b	-6.09834	0.0316074
Kcnn4	2.35984	0.00270847
Krt72	3.48578	0.036912
L1cam	482.211	0.0346899
Lamtor4	-2.5227	0.035495
LF193821	-3.8815	0.00977109
LOC102637577	13.38	0.0285501
LOC102641065	10.259	0.0363852
LOC108167416	876.609	0.0214394
LOC433461	2.28844	0.0170318
Lrrc59	12.5183	0.0229463
Lsg1	14.1875	0.0350462
Ltn1	-2.52684	0.0136906
Mamld1	-9.01682	0.0295241
Map2k4	-3.14137	0.0342995
Mettl13	-3.94772	0.00641089
Mfsd10	-3.76599	0.024893
Mical3	6.54822	0.0167129
Mpdu1	-4.06252	0.00175648
Mpo	2.09968	0.0462409
Mrpl35	13.4525	0.0341669
Ms4a18	-7.69941	0.0462932
Ms4a4b	4.56551	0.0277798
Mtch1	-2.4782	0.00552104
Mvp	-2.00366	0.0316614
Nap1l1	11.3681	0.0485892
Nfrkb	-2.7652	0.0266397
NM_001085385	-79.2353	0.0438736
NM_026359	1210.26	0.042181
NM_028905	4.24496	0.0211214
Nos2	12.5901	0.00895878
NR_015605	7.93583	0.0469547
NR_040654	-3.67578	0.00758439
NR_040686	-2.00186	0.0171332
NR_108103	-2.18308	0.0157742
NR_131122	27.4869	0.00972799
Olfr1110	24.2418	0.0368972
Olfr20	-3.36284	0.0436347
Olfr398	3.78987	0.0104688
Orc2	4.8868	0.0496118
Palb2	-2.70791	0.023859
Pax5	7.28139	0.00359247
Phyhipl	-3.08949	0.0260218
Pprc1	-5.12671	0.0456596
Psmd3	54.8708	0.00504589
Ptpn6	61.1111	0.0145667
Rac3	-8.722	0.0415943
Rasgrp1	9.14455	0.0405947
Rbm48	4.26236	0.0388246
Reln	-3.24242	0.016685
Rnd2	-3.01886	0.0385271
Rs5-8s1	7.83186	0.031971
Rsrc1	4.23474	0.0337599
Rxfp2	-6.77359	0.0180865
Scrn2	-4.35186	0.037651
Selenov	-4.04859	0.0318388
Sema7a	-6.4731	0.0483159
Sf3b2	21.0221	0.0139002
Shc4	2.56876	0.0137482
Slc10a7	-15.9208	0.0444748
Slc25a42	3.7593	0.0341824
Slc35e1	-3.94308	0.0008588
Slc6a17	-3.30708	0.0397252
Slitrk6	-2.34369	0.0458545
Snrpa	-4.19882	0.0199775
Snrpb	-2.95299	0.0240582
Spats2l	-38.9821	0.0465384
Speer4f1	34.7588	0.0486053
Srbd1	4.50477	0.0208885
Srrm4	2.21901	0.0408888
Stamos	3.22494	0.0449861
Stmn3	36.2226	0.00212617
Syt15	-2.03477	0.0100421
Sytl2	-17.1237	0.0478115
Tax1bp1	10.7638	0.0238071
Tbc1d10a	-2.96475	4.05725e-05
Tbck	-9.71234	0.0173844
Tdg	-31.0161	0.0396168
Tespa1	2.53338	0.00929458
Tex261	-7.75318	0.0231333
Tff2	-6.855	0.0229357
Tmbim1	3.08977	0.00223978
Tmed3	-2.96241	0.00950614
Tmem130	-5.14279	0.00985017
Tmem205	-3.14498	0.00244549
Tmem233	7.71989	0.00725161
Tnfrsf12a	-21.1964	0.00291277
Tnpo3	-2.44111	0.0355509
Tpcn2	-2.65384	0.0274431
Trpc3	-2.87112	0.0417329
Trpm2	-3.09073	0.00805985
Tsc22d4	-3.03086	0.00540994
Tssc4	-2.97748	0.0159609
Tubb2a-ps2	-2.40468	0.0394437
Ulk4	-2.44211	0.0317775
Upp1	11.8849	0.030556
Uxs1	11.5524	0.0378138
Wdr72	6.17787	0.0296454
Xkr5	-2.06665	0.00457249
XR_381830	8.17403	0.047976
XR_383257	9.29456	0.00722135
Zdhhc2	-4.4388	0.028916
Zfp207	14.6565	0.0237321
Zfp787	-2.49194	0.0290444
Zfp972	-8.96478	0.0380484
Zmym3	5.78209	0.0217787
Zscan5b	-12.0104	0.00701536

## Sheet: NMNATs network
Gene	FC ProEGCG vs Ct	P value ProEGCG vs Ct	FC EGCG vs Ct	P value EGCG vs Ct
Bst1	1.14517	0.804344	1.53154	0.311474
Nadk	0.448725	0.0160781	0.771816	0.3751
Nadk2	1.8453	0.209316	1.96386	0.00821751
Nadsyn1	1.26664	0.633633	2.05367	0.0908004
Nampt	0.88433	0.796819	1.85766	0.0851102
Naprt	0.736149	0.538988	0.99161	0.984049
Nmnat1	1.10988	0.803957	1.63722	0.183826
Nmnat3	1.46824	0.093539	1.38335	0.0229233
Nmrk1	1.7217	0.323248	2.14831	0.217629
Nmrk2	0.963239	0.935901	1.77799	0.0954769
Nnt	1.4058	0.0500828	1.20882	0.0411032
Qprt	0.906583	0.757463	0.970829	0.894065
